# Supplementary material for: Naphthylimide Chemosensor Based on Anion−π Interactions: A Promising Tool for Environmental Monitoring
Source: ACS Omega. 2025 Jul 10;10(28):30684–94. doi: 10.1021/acsomega.5c02699 (PMC12290710; doi:10.1021/acsomega.5c02699)
Supplement: Supplementary file 1 [file ao5c02699_si_001.cif]

####################################################################### 
# 
# This file contains crystal structure data downloaded from the 
# Cambridge Structural Database (CSD) hosted by the Cambridge 
# Crystallographic Data Centre (CCDC).
# 
# Full information about CCDC data access policies and citation 
# guidelines are available at http://www.ccdc.cam.ac.uk/access/V1 
# 
# Audit and citation data items may have been added by the CCDC. 
# Please retain this information to preserve the provenance of 
# this file and to allow appropriate attribution of the data. 
# 
#######################################################################

data_Lig1-Izilda
_database_code_depnum_ccdc_archive 'CCDC 2426467'
loop_
_audit_author_name
_audit_author_address
'Joao Honorato de Araujo Neto'
;Institute of Chemistry, University of Sao Paulo
Brazil
;
_audit_update_record             
;
2025-02-24 deposited with the CCDC.	2025-03-08 downloaded from the CCDC.
;
_audit_creation_date             2025-02-24
_audit_creation_method           
;
Olex2 1.5
(compiled 2024.02.16 svn.r378c4104 for OlexSys, GUI svn.r6928)
;
_shelx_SHELXL_version_number     2019/3
_audit_contact_author_address    ?
_audit_contact_author_email      ?
_audit_contact_author_phone      ?
_publ_contact_author_id_orcid    ?
_publ_section_references         
;
Dolomanov, O.V., Bourhis, L.J., Gildea, R.J, Howard, J.A.K. & Puschmann, H.
 (2009), J. Appl. Cryst. 42, 339-341.

Sheldrick, G.M. (2015). Acta Cryst. C71, 3-8.
;
_chemical_name_common            ?
_chemical_name_systematic        ?
_chemical_formula_moiety         'C19 H11 Br N2 O3, H2 O'
_chemical_formula_sum            'C19 H13 Br N2 O4'
_chemical_formula_weight         413.22
_chemical_melting_point          ?
loop_
_atom_type_symbol
_atom_type_description
_atom_type_scat_dispersion_real
_atom_type_scat_dispersion_imag
_atom_type_scat_source
C C 0.0181 0.0091 'International Tables Vol C Tables 4.2.6.8 and 6.1.1.4'
H H 0.0000 0.0000 'International Tables Vol C Tables 4.2.6.8 and 6.1.1.4'
Br Br -0.6763 1.2805 'International Tables Vol C Tables 4.2.6.8 and 6.1.1.4'
N N 0.0311 0.0180 'International Tables Vol C Tables 4.2.6.8 and 6.1.1.4'
O O 0.0492 0.0322 'International Tables Vol C Tables 4.2.6.8 and 6.1.1.4'

_shelx_space_group_comment       
;
The symmetry employed for this shelxl refinement is uniquely defined
by the following loop, which should always be used as a source of
symmetry information in preference to the above space-group names.
They are only intended as comments.
;
_space_group_crystal_system      triclinic
_space_group_IT_number           2
_space_group_name_H-M_alt        'P -1'
_space_group_name_Hall           '-P 1'
loop_
_space_group_symop_operation_xyz
'x, y, z'
'-x, -y, -z'

_cell_length_a                   7.07900(10)
_cell_length_b                   9.4784(2)
_cell_length_c                   12.3446(2)
_cell_angle_alpha                97.4480(10)
_cell_angle_beta                 90.7050(10)
_cell_angle_gamma                97.9080(10)
_cell_volume                     813.11(2)
_cell_formula_units_Z            2
_cell_measurement_reflns_used    12884
_cell_measurement_temperature    99.99(10)
_cell_measurement_theta_max      79.2460
_cell_measurement_theta_min      3.6570
_shelx_estimated_absorpt_T_max   0.819
_shelx_estimated_absorpt_T_min   0.511
_exptl_absorpt_coefficient_mu    3.709
_exptl_absorpt_correction_T_max  1.00000
_exptl_absorpt_correction_T_min  0.76897
_exptl_absorpt_correction_type   multi-scan
_exptl_absorpt_process_details   
;
CrysAlisPro 1.171.43.90 (Rigaku Oxford Diffraction, 2023)
Empirical absorption correction using spherical harmonics,
implemented in SCALE3 ABSPACK scaling algorithm.
;
_exptl_absorpt_special_details   ?
_exptl_crystal_colour            colourless
_exptl_crystal_colour_primary    colourless
_exptl_crystal_density_diffrn    1.688
_exptl_crystal_density_meas      ?
_exptl_crystal_density_method    ?
_exptl_crystal_description       block
_exptl_crystal_F_000             416
loop_
_exptl_crystal_face_index_h
_exptl_crystal_face_index_k
_exptl_crystal_face_index_l
_exptl_crystal_face_perp_dist
-5 2 1 0.0443
-1 2 -7 0.0825
4 0 -4 0.0646
4 -2 2 0.0676
3 -2 5 0.0780
0 6 0 0.0281
0 -6 0 0.0281
0 -2 8 0.1048

_exptl_crystal_size_max          0.209
_exptl_crystal_size_mid          0.127
_exptl_crystal_size_min          0.056
_exptl_transmission_factor_max   ?
_exptl_transmission_factor_min   ?
_diffrn_reflns_av_R_equivalents  0.0322
_diffrn_reflns_av_unetI/netI     0.0216
_diffrn_reflns_Laue_measured_fraction_full 0.998
_diffrn_reflns_Laue_measured_fraction_max 0.997
_diffrn_reflns_limit_h_max       8
_diffrn_reflns_limit_h_min       -8
_diffrn_reflns_limit_k_max       11
_diffrn_reflns_limit_k_min       -11
_diffrn_reflns_limit_l_max       15
_diffrn_reflns_limit_l_min       -14
_diffrn_reflns_number            17021
_diffrn_reflns_point_group_measured_fraction_full 0.998
_diffrn_reflns_point_group_measured_fraction_max 0.997
_diffrn_reflns_theta_full        67.684
_diffrn_reflns_theta_max         70.070
_diffrn_reflns_theta_min         4.752
_diffrn_ambient_temperature      100.15
_diffrn_detector_area_resol_mean 10.0000
_diffrn_detector_type            HyPix
_diffrn_measured_fraction_theta_full 0.998
_diffrn_measured_fraction_theta_max 0.997
_diffrn_measurement_details      
;
List of Runs (angles in degrees, time in seconds):

  # Type    Start    End  Width  t~exp~   \w     \q     \k     \f   Frames
#--------------------------------------------------------------------------
  1  \w    -86.00 -16.00   0.50    0.05    --  -48.90 125.00  60.00  140
  2  \w    -68.00  23.00   0.50    0.05    --  -48.90  71.00  18.00  182
  3  \w    -68.00  23.00   0.50    0.05    --  -48.90  71.00  18.00  182
  4  \w   -109.00 -18.00   0.50    0.05    --  -90.00  71.00  18.00  182
  5  \w     -3.00  26.00   0.50    0.05    --  -48.90  19.00 -60.00   58
  6  \w    124.00 170.00   0.50    0.05    --  111.50 125.00-120.00   92
  7  \w    119.00 168.00   0.50    0.05    --  111.50  77.00 -30.00   98
  8  \w    133.00 169.00   0.50    0.05    --  111.50 125.00  30.00   72
  9  \w    114.00 155.00   0.50    0.05    --  111.50 125.00  60.00   82
 10  \w    113.00 138.00   0.50    0.05    --  111.50  77.00 120.00   50
 11  \w    152.00 177.00   0.50    0.05    --  111.50  77.00 120.00   50
 12  \w    117.00 143.00   0.50    0.05    --  111.50  77.00  60.00   52
 13  \w    111.00 146.00   0.50    0.05    --  111.50  77.00   0.00   70
 14  \w     92.00 178.00   0.50    0.05    --  111.50  71.00  18.00  172
 15  \w     92.00 178.00   0.50    0.05    --  111.50  71.00  18.00  172
 16  \w    113.00 139.00   0.50    0.05    --  111.50  77.00 -60.00   52
 17  \w    140.00 178.00   0.50    0.05    --  111.50  77.00-150.00   76
 18  \w    147.00 173.00   0.50    0.05    --  111.50  61.00   0.00   52
 19  \w    125.00 151.00   0.50    0.05    --  111.50  61.00  60.00   52
 20  \w    143.00 175.00   0.50    0.05    --  111.50  61.00  90.00   64
 21  \w    110.00 165.00   0.50    0.05    --  111.50  61.00 120.00  110
 22  \w    127.00 157.00   0.50    0.05    --  111.50  45.00 150.00   60
 23  \w    106.00 152.00   0.50    0.05    --  111.50  30.00 120.00   92
 24  \w    105.00 159.00   0.50    0.05    --  111.50  30.00  90.00  108
 25  \w    101.00 156.00   0.50    0.05    --  111.50  15.00  90.00  110
 26  \w    108.00 134.00   0.50    0.05    --  111.50  15.00  30.00   52
 27  \w     30.00 121.00   0.50    0.05    --   48.90  71.00  18.00  182
 28  \w     30.00 121.00   0.50    0.05    --   48.90  71.00  18.00  182
 29  \w    101.00 131.00   0.50    0.05    --  111.50  45.00 -60.00   60
 30  \w    118.00 155.00   0.50    0.05    --  111.50  15.00 -60.00   74
 31  \w    102.00 142.00   0.50    0.05    --  111.50  15.00-150.00   80
 32  \w     74.00 124.00   0.50    0.05    --  111.50 -87.00  65.44  100
 33  \w     34.00  93.00   0.50    0.05    --   48.90-125.00  90.00  118
 34  \w     85.00 111.00   0.50    0.05    --  111.50-125.00 150.00   52
 35  \w     81.00 107.00   0.50    0.05    --  111.50-125.00  90.00   52
 36  \w     70.00 111.00   0.50    0.05    --  111.50-125.00 -30.00   82
 37  \w     46.00  72.00   0.50    0.05    --  111.50 -95.00  30.00   52
 38  \w     48.00 107.00   0.50    0.05    --  111.50-104.00   9.98  118
 39  \w     75.00 104.00   0.50    0.05    --  111.50 -95.00  30.00   58
 40  \w     42.00  67.00   0.50    0.05    --  111.50-125.00 -60.00   50
 41  \w     77.00 103.00   0.50    0.05    --  111.50-125.00-120.00   52
 42  \w     66.00 111.00   0.50    0.05    --  111.50-125.00-150.00   90
 43  \w     40.00  65.00   0.50    0.05    --  111.50 -95.00-150.00   50
 44  \w     46.00  72.00   0.50    0.05    --  111.50 -95.00 -90.00   52
 45  \w     71.00 105.00   0.50    0.05    --  111.50 -95.00-120.00   68
 46  \w     80.00 105.00   0.50    0.05    --  111.50 -95.00 -90.00   50
 47  \w     74.00 101.00   0.50    0.05    --  111.50 -95.00-150.00   54
 48  \w     40.00  66.00   0.50    0.05    --  111.50 -95.00-120.00   52
 49  \w     75.00 105.00   0.50    0.05    --  111.50 -95.00 150.00   60
 50  \w     42.00  67.00   0.50    0.05    --  111.50 -95.00 150.00   50
 51  \w     41.00  67.00   0.50    0.05    --  111.50 -87.00  65.44   52
 52  \w     77.00 103.00   0.50    0.05    --  111.50 -95.00 -30.00   52
 53  \w     46.00  91.00   0.50    0.05    --  111.50 -77.00  60.00   90
 54  \w     58.00  85.00   0.50    0.05    --  111.50 -77.00 120.00   54
 55  \w    -22.00  68.00   0.50    0.05    --   48.90 -71.00-112.00  180
 56  \w     75.00 120.00   0.50    0.05    --  111.50 -70.00 -78.70   90
 57  \w    106.00 131.00   0.50    0.05    --  111.50 -77.00-150.00   50
 58  \w     40.00 131.00   0.50    0.05    --  111.50 -71.00-112.00  182
 59  \w     47.00  73.00   0.50    0.05    --  111.50 -77.00-150.00   52
 60  \w     46.00  76.00   0.50    0.05    --  111.50 -61.00-180.00   60
 61  \w     42.00  71.00   0.50    0.05    --  111.50 -61.00 -60.00   58
 62  \w     40.00  78.00   0.50    0.05    --  111.50 -61.00   0.00   76
 63  \w     40.00  68.00   0.50    0.05    --  111.50 -61.00  90.00   56
 64  \w     40.00  78.00   0.50    0.05    --  111.50 -61.00 150.00   76
 65  \w    -23.00  34.00   0.50    0.05    --   48.90 -38.00 -90.00  114
 66  \w   -161.00-110.00   0.50    0.05    --  -90.00 -77.00   0.00  102
 67  \w   -144.00-113.00   0.50    0.05    --  -90.00 -77.00  30.00   62
 68  \w   -121.00 -30.00   0.50    0.05    --  -48.90 -71.00-112.00  182
 69  \w   -161.00 -71.00   0.50    0.05    --  -90.00 -71.00-112.00  180
;
_diffrn_measurement_device       'four-circle diffractometer'
_diffrn_measurement_device_type  'XtaLAB Synergy, Dualflex, HyPix'
_diffrn_measurement_method       '\w scans'
_diffrn_radiation_type           CuK\a
_diffrn_radiation_wavelength     1.54184
_diffrn_source                   ?
_reflns_Friedel_coverage         0.000
_reflns_Friedel_fraction_full    .
_reflns_Friedel_fraction_max     .
_reflns_number_gt                2996
_reflns_number_total             3089
_reflns_special_details          
;
 Reflections were merged by SHELXL according to the crystal
 class for the calculation of statistics and refinement.
 
 _reflns_Friedel_fraction is defined as the number of unique
 Friedel pairs measured divided by the number that would be
 possible theoretically, ignoring centric projections and
 systematic absences.
;
_reflns_threshold_expression     'I > 2\s(I)'
_computing_cell_refinement       'CrysAlisPro 1.171.43.90 (Rigaku OD, 2023)'
_computing_data_collection       
'CrysAlisPro system (CCD 43.118a 64-bit (release 27-03-2024))'
_computing_data_reduction        'CrysAlisPro 1.171.43.90 (Rigaku OD, 2023)'
_computing_molecular_graphics    'Olex2 1.5 (Dolomanov et al., 2009)'
_computing_publication_material  'Olex2 1.5 (Dolomanov et al., 2009)'
_computing_structure_refinement  'SHELXL 2019/3 (Sheldrick, 2015)'
_computing_structure_solution    'SHELXT 2018/2 (Sheldrick, 2018)'
_refine_diff_density_max         0.542
_refine_diff_density_min         -0.581
_refine_diff_density_rms         0.071
_refine_ls_extinction_coef       .
_refine_ls_extinction_method     none
_refine_ls_goodness_of_fit_ref   1.081
_refine_ls_hydrogen_treatment    constr
_refine_ls_matrix_type           full
_refine_ls_number_parameters     238
_refine_ls_number_reflns         3089
_refine_ls_number_restraints     0
_refine_ls_R_factor_all          0.0252
_refine_ls_R_factor_gt           0.0226
_refine_ls_restrained_S_all      1.081
_refine_ls_shift/su_max          0.001
_refine_ls_shift/su_mean         0.000
_refine_ls_structure_factor_coef Fsqd
_refine_ls_weighting_details     
'w=1/[\s^2^(Fo^2^)+(0.0258P)^2^+0.5839P] where P=(Fo^2^+2Fc^2^)/3'
_refine_ls_weighting_scheme      calc
_refine_ls_wR_factor_gt          0.0562
_refine_ls_wR_factor_ref         0.0572
_refine_special_details          ?
_olex2_refinement_description    
;
1. Fixed Uiso
 At 1.2 times of:
  All C(H) groups, All N(H) groups
 At 1.5 times of:
  All O(H,H) groups
2.a Free rotating group:
 O4(H4A,H4B)
2.b Aromatic/amide H refined with riding coordinates:
 N1(H1), C2(H2), C3(H3), C5(H5), C6(H6), C13(H13), C14(H14), C15(H15),
 C17(H17), C18(H18), C19(H19)
;
_atom_sites_solution_hydrogens   mixed
_atom_sites_solution_primary     ?
_atom_sites_solution_secondary   ?
loop_
_atom_site_label
_atom_site_type_symbol
_atom_site_fract_x
_atom_site_fract_y
_atom_site_fract_z
_atom_site_U_iso_or_equiv
_atom_site_adp_type
_atom_site_occupancy
_atom_site_site_symmetry_order
_atom_site_calc_flag
_atom_site_refinement_flags_posn
_atom_site_refinement_flags_adp
_atom_site_refinement_flags_occupancy
_atom_site_disorder_assembly
_atom_site_disorder_group
Br1 Br 0.37521(3) 1.01287(2) 0.23714(2) 0.01981(7) Uani 1 1 d . . . . .
O1 O 0.47625(16) 0.61354(12) 0.64955(10) 0.0159(2) Uani 1 1 d . . . . .
O2 O 0.10120(18) 0.38587(14) 0.63515(10) 0.0217(3) Uani 1 1 d . . . . .
O3 O 0.26321(19) 0.76584(13) 0.89963(11) 0.0224(3) Uani 1 1 d . . . . .
N1 N 0.18035(19) 0.66542(15) 0.69046(12) 0.0149(3) Uani 1 1 d . . . . .
H1 H 0.087382 0.715744 0.680726 0.018 Uiso 1 1 calc R U . . .
N2 N 0.17471(19) 0.57327(15) 0.77016(11) 0.0142(3) Uani 1 1 d . . . . .
C1 C 0.3505(2) 0.90833(18) 0.35838(14) 0.0150(3) Uani 1 1 d . . . . .
C2 C 0.2527(2) 0.95668(18) 0.44925(14) 0.0159(3) Uani 1 1 d . . . . .
H2 H 0.193271 1.040882 0.451008 0.019 Uiso 1 1 calc R U . . .
C3 C 0.2434(2) 0.87918(18) 0.53785(14) 0.0145(3) Uani 1 1 d . . . . .
H3 H 0.175504 0.909784 0.600490 0.017 Uiso 1 1 calc R U . . .
C4 C 0.3335(2) 0.75652(17) 0.53511(13) 0.0130(3) Uani 1 1 d . . . . .
C5 C 0.4308(2) 0.71029(18) 0.44229(14) 0.0151(3) Uani 1 1 d . . . . .
H5 H 0.491728 0.626772 0.440225 0.018 Uiso 1 1 calc R U . . .
C6 C 0.4386(2) 0.78562(18) 0.35351(14) 0.0154(3) Uani 1 1 d . . . . .
H6 H 0.503317 0.753860 0.289919 0.018 Uiso 1 1 calc R U . . .
C7 C 0.3378(2) 0.67268(17) 0.62897(14) 0.0137(3) Uani 1 1 d . . . . .
C8 C 0.2283(2) 0.63704(18) 0.87794(14) 0.0146(3) Uani 1 1 d . . . . .
C9 C 0.2375(2) 0.53439(18) 0.95818(14) 0.0135(3) Uani 1 1 d . . . . .
C10 C 0.2030(2) 0.38440(18) 0.92392(14) 0.0130(3) Uani 1 1 d . . . . .
C11 C 0.1530(2) 0.32804(18) 0.81393(14) 0.0139(3) Uani 1 1 d . . . . .
C12 C 0.1394(2) 0.42611(18) 0.73138(14) 0.0151(3) Uani 1 1 d . . . . .
C13 C 0.2824(2) 0.58670(19) 1.06600(14) 0.0166(3) Uani 1 1 d . . . . .
H13 H 0.305222 0.687456 1.088407 0.020 Uiso 1 1 calc R U . . .
C14 C 0.2947(2) 0.4906(2) 1.14336(14) 0.0192(4) Uani 1 1 d . . . . .
H14 H 0.323464 0.526985 1.217961 0.023 Uiso 1 1 calc R U . . .
C15 C 0.2653(2) 0.34520(19) 1.11153(14) 0.0175(3) Uani 1 1 d . . . . .
H15 H 0.276229 0.281968 1.164315 0.021 Uiso 1 1 calc R U . . .
C16 C 0.2189(2) 0.28745(18) 1.00122(14) 0.0156(3) Uani 1 1 d . . . . .
C17 C 0.1896(2) 0.13799(19) 0.96480(15) 0.0190(4) Uani 1 1 d . . . . .
H17 H 0.203242 0.072470 1.015507 0.023 Uiso 1 1 calc R U . . .
C18 C 0.1419(3) 0.08607(19) 0.85763(16) 0.0206(4) Uani 1 1 d . . . . .
H18 H 0.122749 -0.014604 0.834680 0.025 Uiso 1 1 calc R U . . .
C19 C 0.1213(2) 0.18167(19) 0.78190(15) 0.0183(3) Uani 1 1 d . . . . .
H19 H 0.085258 0.145319 0.708097 0.022 Uiso 1 1 calc R U . . .
O4 O 0.84552(17) 0.70221(14) 0.58900(10) 0.0191(3) Uani 1 1 d G . . . .
H4A H 0.728839 0.669740 0.603492 0.029 Uiso 1 1 d G U . . .
H4B H 0.856391 0.670714 0.520293 0.029 Uiso 1 1 d G U . . .

loop_
_atom_site_aniso_label
_atom_site_aniso_U_11
_atom_site_aniso_U_22
_atom_site_aniso_U_33
_atom_site_aniso_U_23
_atom_site_aniso_U_13
_atom_site_aniso_U_12
Br1 0.02655(11) 0.01899(11) 0.01515(11) 0.00980(7) -0.00154(7) 0.00079(7)
O1 0.0151(6) 0.0163(6) 0.0178(6) 0.0071(5) -0.0001(5) 0.0030(5)
O2 0.0277(7) 0.0237(7) 0.0126(6) 0.0037(5) -0.0014(5) -0.0010(5)
O3 0.0339(7) 0.0137(6) 0.0200(7) 0.0047(5) -0.0015(5) 0.0026(5)
N1 0.0144(7) 0.0178(7) 0.0150(7) 0.0097(6) 0.0004(5) 0.0038(5)
N2 0.0159(7) 0.0157(7) 0.0124(7) 0.0076(6) 0.0008(5) 0.0019(5)
C1 0.0154(8) 0.0152(8) 0.0138(8) 0.0068(6) -0.0041(6) -0.0039(6)
C2 0.0162(8) 0.0137(8) 0.0183(9) 0.0042(7) -0.0029(6) 0.0023(6)
C3 0.0140(7) 0.0144(8) 0.0148(8) 0.0026(6) 0.0000(6) 0.0003(6)
C4 0.0120(7) 0.0142(8) 0.0125(8) 0.0043(6) -0.0018(6) -0.0011(6)
C5 0.0145(8) 0.0141(8) 0.0169(8) 0.0030(6) -0.0017(6) 0.0021(6)
C6 0.0164(8) 0.0157(8) 0.0131(8) 0.0020(6) 0.0000(6) -0.0006(6)
C7 0.0145(8) 0.0120(7) 0.0139(8) 0.0024(6) -0.0021(6) -0.0007(6)
C8 0.0135(8) 0.0163(8) 0.0151(8) 0.0046(7) 0.0015(6) 0.0032(6)
C9 0.0120(7) 0.0153(8) 0.0141(8) 0.0051(6) 0.0012(6) 0.0021(6)
C10 0.0104(7) 0.0149(8) 0.0143(8) 0.0041(6) 0.0020(6) 0.0011(6)
C11 0.0110(7) 0.0165(8) 0.0148(8) 0.0054(6) 0.0021(6) 0.0013(6)
C12 0.0116(7) 0.0184(8) 0.0154(8) 0.0042(7) 0.0018(6) 0.0007(6)
C13 0.0176(8) 0.0162(8) 0.0155(8) 0.0020(7) 0.0010(6) 0.0011(6)
C14 0.0206(8) 0.0235(9) 0.0134(8) 0.0043(7) -0.0011(7) 0.0012(7)
C15 0.0179(8) 0.0206(9) 0.0158(8) 0.0092(7) -0.0003(6) 0.0023(7)
C16 0.0121(7) 0.0177(8) 0.0181(9) 0.0071(7) 0.0006(6) 0.0017(6)
C17 0.0188(8) 0.0169(8) 0.0227(9) 0.0095(7) 0.0011(7) 0.0015(6)
C18 0.0214(9) 0.0136(8) 0.0263(10) 0.0038(7) 0.0016(7) -0.0005(7)
C19 0.0178(8) 0.0188(9) 0.0175(9) 0.0023(7) 0.0009(7) -0.0002(7)
O4 0.0138(6) 0.0277(7) 0.0156(6) 0.0042(5) -0.0001(5) 0.0018(5)

_geom_special_details            
;
 All esds (except the esd in the dihedral angle between two l.s. planes)
 are estimated using the full covariance matrix.  The cell esds are taken
 into account individually in the estimation of esds in distances, angles
 and torsion angles; correlations between esds in cell parameters are only
 used when they are defined by crystal symmetry.  An approximate (isotropic)
 treatment of cell esds is used for estimating esds involving l.s. planes.
;
loop_
_geom_bond_atom_site_label_1
_geom_bond_atom_site_label_2
_geom_bond_distance
_geom_bond_site_symmetry_2
_geom_bond_publ_flag
Br1 C1 1.8963(16) . ?
O1 C7 1.233(2) . ?
O2 C12 1.215(2) . ?
O3 C8 1.206(2) . ?
N1 H1 0.8800 . ?
N1 N2 1.3952(19) . ?
N1 C7 1.355(2) . ?
N2 C8 1.413(2) . ?
N2 C12 1.402(2) . ?
C1 C2 1.386(2) . ?
C1 C6 1.388(2) . ?
C2 H2 0.9500 . ?
C2 C3 1.392(2) . ?
C3 H3 0.9500 . ?
C3 C4 1.398(2) . ?
C4 C5 1.397(2) . ?
C4 C7 1.490(2) . ?
C5 H5 0.9500 . ?
C5 C6 1.381(2) . ?
C6 H6 0.9500 . ?
C8 C9 1.482(2) . ?
C9 C10 1.416(2) . ?
C9 C13 1.376(2) . ?
C10 C11 1.415(2) . ?
C10 C16 1.422(2) . ?
C11 C12 1.476(2) . ?
C11 C19 1.379(2) . ?
C13 H13 0.9500 . ?
C13 C14 1.413(2) . ?
C14 H14 0.9500 . ?
C14 C15 1.369(3) . ?
C15 H15 0.9500 . ?
C15 C16 1.417(2) . ?
C16 C17 1.416(3) . ?
C17 H17 0.9500 . ?
C17 C18 1.372(3) . ?
C18 H18 0.9500 . ?
C18 C19 1.403(3) . ?
C19 H19 0.9500 . ?
O4 H4A 0.8700 . ?
O4 H4B 0.8699 . ?

loop_
_geom_angle_atom_site_label_1
_geom_angle_atom_site_label_2
_geom_angle_atom_site_label_3
_geom_angle
_geom_angle_site_symmetry_1
_geom_angle_site_symmetry_3
_geom_angle_publ_flag
N2 N1 H1 122.1 . . ?
C7 N1 H1 122.1 . . ?
C7 N1 N2 115.90(13) . . ?
N1 N2 C8 116.66(13) . . ?
N1 N2 C12 115.64(14) . . ?
C12 N2 C8 127.18(14) . . ?
C2 C1 Br1 120.47(13) . . ?
C2 C1 C6 121.97(15) . . ?
C6 C1 Br1 117.53(13) . . ?
C1 C2 H2 120.7 . . ?
C1 C2 C3 118.55(15) . . ?
C3 C2 H2 120.7 . . ?
C2 C3 H3 119.8 . . ?
C2 C3 C4 120.31(16) . . ?
C4 C3 H3 119.8 . . ?
C3 C4 C7 123.20(15) . . ?
C5 C4 C3 119.81(15) . . ?
C5 C4 C7 116.95(14) . . ?
C4 C5 H5 119.9 . . ?
C6 C5 C4 120.20(15) . . ?
C6 C5 H5 119.9 . . ?
C1 C6 H6 120.4 . . ?
C5 C6 C1 119.14(16) . . ?
C5 C6 H6 120.4 . . ?
O1 C7 N1 122.00(15) . . ?
O1 C7 C4 122.06(15) . . ?
N1 C7 C4 115.94(14) . . ?
O3 C8 N2 120.59(15) . . ?
O3 C8 C9 124.43(16) . . ?
N2 C8 C9 114.98(14) . . ?
C10 C9 C8 120.36(15) . . ?
C13 C9 C8 119.16(15) . . ?
C13 C9 C10 120.48(15) . . ?
C9 C10 C16 119.63(15) . . ?
C11 C10 C9 121.51(15) . . ?
C11 C10 C16 118.85(15) . . ?
C10 C11 C12 120.06(15) . . ?
C19 C11 C10 120.71(15) . . ?
C19 C11 C12 119.21(15) . . ?
O2 C12 N2 120.31(15) . . ?
O2 C12 C11 123.87(16) . . ?
N2 C12 C11 115.82(15) . . ?
C9 C13 H13 120.0 . . ?
C9 C13 C14 119.98(16) . . ?
C14 C13 H13 120.0 . . ?
C13 C14 H14 119.8 . . ?
C15 C14 C13 120.44(16) . . ?
C15 C14 H14 119.8 . . ?
C14 C15 H15 119.4 . . ?
C14 C15 C16 121.14(16) . . ?
C16 C15 H15 119.4 . . ?
C15 C16 C10 118.31(16) . . ?
C17 C16 C10 118.81(16) . . ?
C17 C16 C15 122.88(16) . . ?
C16 C17 H17 119.4 . . ?
C18 C17 C16 121.19(16) . . ?
C18 C17 H17 119.4 . . ?
C17 C18 H18 120.0 . . ?
C17 C18 C19 119.99(17) . . ?
C19 C18 H18 120.0 . . ?
C11 C19 C18 120.41(17) . . ?
C11 C19 H19 119.8 . . ?
C18 C19 H19 119.8 . . ?
H4A O4 H4B 104.5 . . ?

loop_
_geom_torsion_atom_site_label_1
_geom_torsion_atom_site_label_2
_geom_torsion_atom_site_label_3
_geom_torsion_atom_site_label_4
_geom_torsion
_geom_torsion_site_symmetry_1
_geom_torsion_site_symmetry_2
_geom_torsion_site_symmetry_3
_geom_torsion_site_symmetry_4
_geom_torsion_publ_flag
Br1 C1 C2 C3 -177.92(12) . . . . ?
Br1 C1 C6 C5 177.17(12) . . . . ?
O3 C8 C9 C10 -176.90(16) . . . . ?
O3 C8 C9 C13 2.2(3) . . . . ?
N1 N2 C8 O3 5.2(2) . . . . ?
N1 N2 C8 C9 -174.66(13) . . . . ?
N1 N2 C12 O2 -5.8(2) . . . . ?
N1 N2 C12 C11 173.90(13) . . . . ?
N2 N1 C7 O1 -7.4(2) . . . . ?
N2 N1 C7 C4 172.68(14) . . . . ?
N2 C8 C9 C10 3.0(2) . . . . ?
N2 C8 C9 C13 -177.91(14) . . . . ?
C1 C2 C3 C4 0.9(2) . . . . ?
C2 C1 C6 C5 -0.9(2) . . . . ?
C2 C3 C4 C5 -1.0(2) . . . . ?
C2 C3 C4 C7 176.83(15) . . . . ?
C3 C4 C5 C6 0.2(2) . . . . ?
C3 C4 C7 O1 -145.48(17) . . . . ?
C3 C4 C7 N1 34.5(2) . . . . ?
C4 C5 C6 C1 0.7(2) . . . . ?
C5 C4 C7 O1 32.4(2) . . . . ?
C5 C4 C7 N1 -147.63(15) . . . . ?
C6 C1 C2 C3 0.1(2) . . . . ?
C7 N1 N2 C8 98.73(17) . . . . ?
C7 N1 N2 C12 -73.59(18) . . . . ?
C7 C4 C5 C6 -177.78(15) . . . . ?
C8 N2 C12 O2 -177.16(15) . . . . ?
C8 N2 C12 C11 2.5(2) . . . . ?
C8 C9 C10 C11 -2.1(2) . . . . ?
C8 C9 C10 C16 177.78(14) . . . . ?
C8 C9 C13 C14 -179.04(15) . . . . ?
C9 C10 C11 C12 1.2(2) . . . . ?
C9 C10 C11 C19 179.53(15) . . . . ?
C9 C10 C16 C15 1.4(2) . . . . ?
C9 C10 C16 C17 -178.10(15) . . . . ?
C9 C13 C14 C15 1.1(3) . . . . ?
C10 C9 C13 C14 0.1(2) . . . . ?
C10 C11 C12 O2 178.44(16) . . . . ?
C10 C11 C12 N2 -1.2(2) . . . . ?
C10 C11 C19 C18 -1.3(3) . . . . ?
C10 C16 C17 C18 -1.6(3) . . . . ?
C11 C10 C16 C15 -178.77(15) . . . . ?
C11 C10 C16 C17 1.8(2) . . . . ?
C12 N2 C8 O3 176.52(15) . . . . ?
C12 N2 C8 C9 -3.4(2) . . . . ?
C12 C11 C19 C18 177.07(15) . . . . ?
C13 C9 C10 C11 178.81(15) . . . . ?
C13 C9 C10 C16 -1.3(2) . . . . ?
C13 C14 C15 C16 -1.1(3) . . . . ?
C14 C15 C16 C10 -0.2(2) . . . . ?
C14 C15 C16 C17 179.27(16) . . . . ?
C15 C16 C17 C18 178.94(17) . . . . ?
C16 C10 C11 C12 -178.70(14) . . . . ?
C16 C10 C11 C19 -0.3(2) . . . . ?
C16 C17 C18 C19 0.0(3) . . . . ?
C17 C18 C19 C11 1.5(3) . . . . ?
C19 C11 C12 O2 0.0(2) . . . . ?
C19 C11 C12 N2 -179.62(14) . . . . ?

_shelx_res_file                  
;
TITL exp_2325_a.res in P-1
    exp_2325.res
    created by SHELXL-2019/3 at 09:44:53 on 24-Feb-2025
REM Old TITL exp_2325 in P1
REM SHELXT solution in P-1: R1 0.202, Rweak 0.030, Alpha 0.046
REM <I/s> 0.000 for 0 systematic absences, Orientation as input
REM Formula found by SHELXT: C19 N2 O4 Br
CELL 1.54184 7.079 9.4784 12.3446 97.448 90.705 97.908
ZERR 2 0.0001 0.0002 0.0002 0.001 0.001 0.001
LATT 1
SFAC C H Br N O
UNIT 38 26 2 4 8

L.S. 200
PLAN  5
SIZE 0.056 0.127 0.209
TEMP -173
CONF
BOND
list 4
MORE -1
BOND $H
fmap 2 53
acta
SHEL 10 0.82
OMIT -7 -5 5
OMIT -2 -10 6
OMIT 3 -11 6
OMIT 6 -2 11
OMIT 7 4 4
OMIT 8 -2 5
REM <olex2.extras>
REM <HklSrc "%.\\exp_2325.hkl">
REM </olex2.extras>

WGHT    0.025800    0.583900
FVAR       0.59701
BR1   3    0.375207    1.012867    0.237136    11.00000    0.02655    0.01899 =
         0.01515    0.00980   -0.00154    0.00079
O1    5    0.476245    0.613541    0.649553    11.00000    0.01512    0.01628 =
         0.01776    0.00711   -0.00010    0.00304
O2    5    0.101204    0.385869    0.635152    11.00000    0.02767    0.02372 =
         0.01259    0.00372   -0.00142   -0.00103
O3    5    0.263214    0.765835    0.899629    11.00000    0.03392    0.01374 =
         0.02000    0.00467   -0.00145    0.00259
N1    4    0.180354    0.665423    0.690464    11.00000    0.01436    0.01777 =
         0.01501    0.00973    0.00043    0.00377
AFIX  43
H1    2    0.087382    0.715744    0.680726    11.00000   -1.20000
AFIX   0
N2    4    0.174707    0.573270    0.770158    11.00000    0.01592    0.01570 =
         0.01245    0.00758    0.00079    0.00186
C1    1    0.350523    0.908335    0.358384    11.00000    0.01542    0.01523 =
         0.01384    0.00684   -0.00414   -0.00389
C2    1    0.252695    0.956680    0.449245    11.00000    0.01616    0.01373 =
         0.01830    0.00421   -0.00288    0.00228
AFIX  43
H2    2    0.193271    1.040882    0.451008    11.00000   -1.20000
AFIX   0
C3    1    0.243409    0.879183    0.537851    11.00000    0.01398    0.01436 =
         0.01477    0.00262   -0.00004    0.00030
AFIX  43
H3    2    0.175504    0.909784    0.600490    11.00000   -1.20000
AFIX   0
C4    1    0.333543    0.756516    0.535106    11.00000    0.01199    0.01420 =
         0.01250    0.00428   -0.00181   -0.00106
C5    1    0.430767    0.710285    0.442294    11.00000    0.01454    0.01415 =
         0.01692    0.00301   -0.00170    0.00205
AFIX  43
H5    2    0.491728    0.626772    0.440225    11.00000   -1.20000
AFIX   0
C6    1    0.438555    0.785616    0.353505    11.00000    0.01644    0.01574 =
         0.01313    0.00204    0.00005   -0.00064
AFIX  43
H6    2    0.503317    0.753860    0.289919    11.00000   -1.20000
AFIX   0
C7    1    0.337814    0.672684    0.628967    11.00000    0.01453    0.01197 =
         0.01394    0.00240   -0.00213   -0.00067
C8    1    0.228325    0.637040    0.877941    11.00000    0.01350    0.01633 =
         0.01509    0.00458    0.00153    0.00323
C9    1    0.237466    0.534392    0.958179    11.00000    0.01200    0.01529 =
         0.01413    0.00512    0.00123    0.00213
C10   1    0.202955    0.384402    0.923923    11.00000    0.01039    0.01486 =
         0.01428    0.00408    0.00198    0.00112
C11   1    0.153028    0.328043    0.813928    11.00000    0.01104    0.01654 =
         0.01479    0.00541    0.00208    0.00129
C12   1    0.139391    0.426106    0.731381    11.00000    0.01163    0.01837 =
         0.01543    0.00425    0.00177    0.00071
C13   1    0.282426    0.586704    1.066004    11.00000    0.01761    0.01616 =
         0.01554    0.00196    0.00096    0.00108
AFIX  43
H13   2    0.305222    0.687456    1.088407    11.00000   -1.20000
AFIX   0
C14   1    0.294669    0.490553    1.143357    11.00000    0.02059    0.02352 =
         0.01341    0.00426   -0.00113    0.00120
AFIX  43
H14   2    0.323464    0.526985    1.217961    11.00000   -1.20000
AFIX   0
C15   1    0.265315    0.345202    1.111532    11.00000    0.01788    0.02060 =
         0.01575    0.00917   -0.00030    0.00228
AFIX  43
H15   2    0.276229    0.281968    1.164315    11.00000   -1.20000
AFIX   0
C16   1    0.218935    0.287451    1.001223    11.00000    0.01209    0.01772 =
         0.01811    0.00709    0.00064    0.00170
C17   1    0.189611    0.137989    0.964804    11.00000    0.01883    0.01691 =
         0.02268    0.00948    0.00108    0.00153
AFIX  43
H17   2    0.203242    0.072470    1.015507    11.00000   -1.20000
AFIX   0
C18   1    0.141874    0.086066    0.857634    11.00000    0.02138    0.01363 =
         0.02632    0.00377    0.00161   -0.00054
AFIX  43
H18   2    0.122749   -0.014604    0.834680    11.00000   -1.20000
AFIX   0
C19   1    0.121288    0.181666    0.781899    11.00000    0.01781    0.01877 =
         0.01750    0.00227    0.00087   -0.00021
AFIX  43
H19   2    0.085258    0.145319    0.708097    11.00000   -1.20000
AFIX   6

O4    5    0.845518    0.702214    0.589003    11.00000    0.01385    0.02775 =
         0.01561    0.00415   -0.00011    0.00180
H4A   2    0.728839    0.669740    0.603492    11.00000   -1.50000
H4B   2    0.856391    0.670714    0.520293    11.00000   -1.50000
AFIX   0
HKLF 4


REM  exp_2325_a.res in P-1
REM wR2 = 0.0572, GooF = S = 1.081, Restrained GooF = 1.081 for all data
REM R1 = 0.0226 for 2996 Fo > 4sig(Fo) and 0.0252 for all 3089 data
REM 238 parameters refined using 0 restraints

END

WGHT      0.0258      0.5839

REM Highest difference peak  0.542,  deepest hole -0.581,  1-sigma level  0.071
Q1    1   0.0593  0.6561  0.6529  11.00000  0.05    0.54
Q2    1   0.3451  0.7331  0.6022  11.00000  0.05    0.30
Q3    1   0.2628  0.7979  0.5325  11.00000  0.05    0.30
Q4    1   0.2064  0.3368  0.9642  11.00000  0.05    0.29
Q5    1   0.3556  0.7351  0.4882  11.00000  0.05    0.29
;
_shelx_res_checksum              15204
_shelx_hkl_file                  
;
  -8  -4   1   39.60    2.46
  -8  -4   1   41.72    2.52
  -8  -3  -2   18.72    1.68
  -8  -3  -2   19.60    1.71
  -8  -3  -1    1.48    0.74
  -8  -3  -1    1.31    0.80
  -8  -3   0   46.60    3.38
  -8  -3   0   47.58    3.43
  -8  -3   3   -0.16    0.52
  -8  -3   3    0.82    0.58
  -8  -3   4   56.38    2.91
  -8  -3   4   54.00    2.84
  -8  -2  -3   10.94    1.38
  -8  -2  -3   14.13    1.56
  -8  -1   7    7.03    1.12
  -8   0   5    8.59    1.29
  -8   0   6   39.95    2.41
  -8   3   5    1.92    0.66
  -7  -6   0    1.79    0.63
  -7  -6   0    1.80    0.66
  -7  -6   1  170.55    6.11
  -7  -6   1  170.81    6.10
  -7  -6   2   19.60    1.78
  -7  -6   3   62.55    3.19
  -7  -6   3   65.98    3.28
  -7  -6   3   66.78    3.36
  -7  -6   4   10.62    1.21
  -7  -5  -2   20.90    2.03
  -7  -5  -2   19.86    2.01
  -7  -5  -1   79.10    4.67
  -7  -5  -1   78.36    4.63
  -7  -5   0   29.34    3.02
  -7  -5   0   31.27    3.07
  -7  -5   1   56.04    4.26
  -7  -5   1   55.32    4.23
  -7  -5   3   96.12    5.39
  -7  -5   3   93.69    5.33
  -7  -5   4   37.01    3.03
  -7  -5   4   40.13    3.13
  -7  -5   5    0.36    0.22
  -7  -5   5    1.09    0.38
  -7  -5   6    7.83    1.19
  -7  -4  -3    7.09    1.44
  -7  -4  -3    7.86    1.49
  -7  -4  -2   66.11    4.72
  -7  -4  -2   56.01    4.40
  -7  -4   2   29.09    2.65
  -7  -4   3  254.20    9.24
  -7  -4   4   -0.23    0.59
  -7  -4   4   -0.18    0.55
  -7  -4   4   -0.27    0.99
  -7  -4   4    0.27    0.81
  -7  -4   5  200.09    7.92
  -7  -4   5  183.45    7.34
  -7  -4   5  191.41    7.73
  -7  -4   5  204.90    7.95
  -7  -4   6   46.67    3.49
  -7  -4   6   51.87    3.45
  -7  -4   7   31.19    2.50
  -7  -4   7   27.28    2.30
  -7  -4   8   13.68    1.39
  -7  -3  -4   59.62    3.90
  -7  -3  -4   58.82    3.91
  -7  -3   2    7.46    1.67
  -7  -3   3  103.86    6.13
  -7  -3   4   31.46    3.38
  -7  -3   5   72.41    5.04
  -7  -3   6    1.11    0.66
  -7  -3   6    1.02    0.85
  -7  -3   7   67.82    4.42
  -7  -3   8    2.32    0.83
  -7  -3   8    2.89    0.94
  -7  -3   9   48.56    2.70
  -7  -3   9   52.86    2.69
  -7  -2   2   11.34    2.07
  -7  -2   3   40.05    3.94
  -7  -2   6    9.22    1.68
  -7  -2   8   29.31    2.74
  -7  -2   9   77.94    4.04
  -7   0   6    1.42    0.83
  -7   0   7  100.87    5.46
  -7   0   8    5.08    1.26
  -7   0   8    6.32    1.21
  -7   0   9   62.82    3.30
  -7   1   7  187.96    8.27
  -7   1   8  107.11    5.75
  -7   1   8  122.13    5.97
  -7   1   9   52.14    3.27
  -7   2   7  158.26    7.24
  -7   2   8   20.26    2.24
  -7   2   8   24.13    2.67
  -7   2   9   43.40    3.01
  -7   3   6    4.30    1.21
  -7   3   8   19.31    2.33
  -7   3   9   86.99    4.10
  -7   4   8    0.70    0.61
  -7   5   8    0.11    0.34
  -6  -7  -1   18.29    1.79
  -6  -7  -1   23.69    2.26
  -6  -7  -1   25.79    2.32
  -6  -7   0    1.20    0.56
  -6  -7   0    1.64    0.90
  -6  -7   0    0.82    0.78
  -6  -7   1  213.59    7.74
  -6  -7   1  230.00    8.66
  -6  -7   1  220.20    8.52
  -6  -7   2   15.53    2.01
  -6  -7   3   36.55    3.14
  -6  -7   3   40.16    3.31
  -6  -7   4   65.38    4.05
  -6  -7   4   61.02    3.73
  -6  -7   4   58.89    3.69
  -6  -7   5    0.45    0.24
  -6  -7   5    0.56    0.27
  -6  -7   6   11.68    1.39
  -6  -6  -3  145.05    5.99
  -6  -6  -3  152.64    6.06
  -6  -6  -2   44.12    3.70
  -6  -6  -2   46.95    3.82
  -6  -6  -1   43.18    3.38
  -6  -6  -1   37.08    3.76
  -6  -6  -1   38.02    3.80
  -6  -6   0   58.73    4.89
  -6  -6   0   57.68    4.89
  -6  -6   1   93.56    6.37
  -6  -6   1   94.90    6.46
  -6  -6   3   66.16    5.21
  -6  -6   3   76.50    5.58
  -6  -6   4   45.69    4.09
  -6  -6   4   51.22    4.32
  -6  -6   4   49.81    4.11
  -6  -6   5  231.66    8.92
  -6  -6   5  245.05    9.38
  -6  -6   5  234.68    8.95
  -6  -6   6  358.70   11.55
  -6  -6   6  366.02   11.42
  -6  -6   7   36.32    2.82
  -6  -6   7   35.06    2.53
  -6  -6   7   39.24    3.04
  -6  -5  -4  253.28    8.85
  -6  -5  -4  273.28    9.11
  -6  -5  -3   98.38    6.07
  -6  -5  -3   97.72    6.03
  -6  -5  -2   37.72    4.10
  -6  -5  -2   32.83    3.84
  -6  -5  -1  153.93    8.89
  -6  -5  -1  157.07    8.94
  -6  -5   1  186.88    8.84
  -6  -5   2   59.06    4.99
  -6  -5   3   93.40    6.40
  -6  -5   3   92.25    6.91
  -6  -5   3   95.89    7.04
  -6  -5   4   63.63    5.46
  -6  -5   4   65.51    5.57
  -6  -5   4   61.43    5.25
  -6  -5   4   57.99    4.58
  -6  -5   5  160.66    8.32
  -6  -5   5  155.36    8.23
  -6  -5   5  166.50    8.61
  -6  -5   5  152.91    7.80
  -6  -5   6    0.50    0.59
  -6  -5   6    0.25    0.46
  -6  -5   6    7.24    1.67
  -6  -5   6    4.98    1.55
  -6  -5   7    5.32    1.37
  -6  -5   7    3.31    1.15
  -6  -5   7    5.44    1.44
  -6  -5   7    5.08    1.32
  -6  -5   8  178.74    6.75
  -6  -5   8  170.98    6.47
  -6  -5   9   39.43    2.85
  -6  -5   9   40.25    2.83
  -6  -4  -4  110.22    6.48
  -6  -4  -4   99.72    6.20
  -6  -4   0   25.25    3.09
  -6  -4   1   36.48    3.97
  -6  -4   2   97.71    6.86
  -6  -4   3   95.15    6.99
  -6  -4   4  142.56    8.61
  -6  -4   5  254.97   11.84
  -6  -4   6   13.52    2.35
  -6  -4   6   14.48    2.47
  -6  -4   6   18.37    2.96
  -6  -4   7   61.00    5.22
  -6  -4   7   68.76    5.18
  -6  -4   8   30.00    3.39
  -6  -4   8   28.60    3.20
  -6  -4   8   23.64    2.85
  -6  -4   8   24.13    2.52
  -6  -4   9   11.75    2.06
  -6  -4   9   10.47    1.62
  -6  -4  10   98.13    4.45
  -6  -3  -1  236.96   12.25
  -6  -3  -1  249.06   12.55
  -6  -3   0   14.69    3.17
  -6  -3   0   20.02    3.49
  -6  -3   1   58.64    5.25
  -6  -3   1   53.03    5.74
  -6  -3   1   53.66    5.70
  -6  -3   2    7.78    2.19
  -6  -3   2    6.79    2.08
  -6  -3   2    3.39    1.78
  -6  -3   3  186.26   10.66
  -6  -3   3  187.72   10.74
  -6  -3   7   31.70    3.68
  -6  -3   8   39.12    3.79
  -6  -3   9   34.38    3.25
  -6  -3   9   40.84    3.44
  -6  -3  10   73.27    4.68
  -6  -3  10   92.15    4.93
  -6  -3  11   13.69    1.48
  -6  -2  -3  245.68   12.14
  -6  -2  -3  256.76   12.29
  -6  -2  -2   19.86    3.37
  -6  -2  -2   13.89    2.92
  -6  -2  -1   32.10    4.31
  -6  -2  -1   24.50    3.91
  -6  -2   0   19.00    3.48
  -6  -2   0   14.65    3.03
  -6  -2   2   34.22    4.47
  -6  -2   2   33.83    4.48
  -6  -2   3  231.79   12.01
  -6  -2   3  224.17   11.80
  -6  -2   4   85.72    6.99
  -6  -2   4   85.51    6.94
  -6  -2   7  280.50   11.63
  -6  -2   7  259.66   10.44
  -6  -2   8   14.79    2.36
  -6  -2   8   15.92    2.32
  -6  -2   9   92.93    5.35
  -6  -2   9   77.84    5.52
  -6  -2   9   91.44    5.34
  -6  -2  10   36.87    3.50
  -6  -2  10   34.86    3.15
  -6  -2  11    4.03    0.96
  -6  -2  11    2.61    0.80
  -6  -1  -4    0.80    0.60
  -6  -1  -4    1.21    0.74
  -6  -1  -3   32.83    4.23
  -6  -1  -3   44.78    4.88
  -6  -1  -2    6.45    1.96
  -6  -1  -2    6.46    1.96
  -6  -1  -1  305.81   14.19
  -6  -1  -1  320.76   14.45
  -6  -1   0   11.95    2.74
  -6  -1   0    9.10    2.33
  -6  -1   2   25.50    3.82
  -6  -1   2   37.39    4.63
  -6  -1   3  103.86    7.78
  -6  -1   3  119.46    8.29
  -6  -1   4  159.96    9.67
  -6  -1   4  165.32    9.84
  -6  -1   5  172.48    9.73
  -6  -1   5  180.36    9.68
  -6  -1   6   68.80    5.53
  -6  -1   7   69.90    5.56
  -6  -1   7   70.01    5.29
  -6  -1   8   29.90    3.57
  -6  -1   8   25.04    2.95
  -6  -1   9   14.02    2.27
  -6  -1  10  131.22    6.55
  -6  -1  11    0.54    0.29
  -6   0  -4   68.73    5.97
  -6   0  -4   79.55    6.37
  -6   0  -3  694.68   22.58
  -6   0  -3  712.94   22.79
  -6   0  -2   46.18    5.11
  -6   0  -2   48.96    5.27
  -6   0  -1  427.70   17.11
  -6   0  -1  432.09   17.24
  -6   0   0    6.09    1.86
  -6   0   0    9.40    2.39
  -6   0   2  111.61    8.17
  -6   0   2  128.36    8.65
  -6   0   3  453.48   17.56
  -6   0   3  466.03   17.64
  -6   0   4   52.08    5.38
  -6   0   4   49.49    5.14
  -6   0   5  148.34    8.97
  -6   0   5  150.04    8.93
  -6   0   6  123.36    6.87
  -6   0   8   81.72    6.16
  -6   0   9   23.28    3.10
  -6   0   9   23.36    3.05
  -6   0  10   47.23    4.00
  -6   0  10   44.68    3.88
  -6   0  11   65.87    4.06
  -6   1  -4   -0.42    0.76
  -6   1  -4    0.83    0.99
  -6   1  -3  353.39   15.02
  -6   1  -3  382.32   15.44
  -6   1  -2  222.30   11.55
  -6   1  -2  229.62   11.83
  -6   1  -1   29.54    4.16
  -6   1  -1   37.70    4.72
  -6   1   0    8.81    2.26
  -6   1   0   13.09    2.77
  -6   1   2 1176.34   32.76
  -6   1   2 1228.40   33.15
  -6   1   3    8.95    2.28
  -6   1   3   11.25    2.53
  -6   1   4   10.79    2.47
  -6   1   4    9.95    2.44
  -6   1   5  112.13    7.63
  -6   1   5  111.62    7.59
  -6   1   9   24.81    3.34
  -6   1   9   23.72    3.04
  -6   1  10   42.87    3.88
  -6   1  10   45.90    3.76
  -6   1  11    7.95    1.49
  -6   2  -4   13.62    2.76
  -6   2  -4   17.31    3.08
  -6   2  -3  109.36    7.92
  -6   2  -3  104.75    7.70
  -6   2  -2   25.94    3.89
  -6   2  -2   23.94    3.77
  -6   2  -1  296.84   13.89
  -6   2  -1  301.44   14.06
  -6   2   0    2.83    1.50
  -6   2   0    2.34    1.49
  -6   2   2  542.62   19.59
  -6   2   2  532.49   19.55
  -6   2   3  124.38    8.52
  -6   2   3  113.64    8.19
  -6   2   4    6.47    1.89
  -6   2   4   10.69    2.45
  -6   2   5   59.65    5.25
  -6   2   5   56.26    5.11
  -6   2   5   64.48    5.43
  -6   2   6   31.85    3.93
  -6   2   8    1.91    1.12
  -6   2   9  247.57   10.91
  -6   2   9  234.27    9.55
  -6   2  10   47.34    4.02
  -6   2  10   44.89    3.36
  -6   2  11   63.07    3.80
  -6   3  -4   79.26    6.53
  -6   3  -4   80.16    6.63
  -6   3  -3  176.74   10.37
  -6   3  -3  174.55   10.33
  -6   3   3   33.83    4.39
  -6   3   3   30.40    4.26
  -6   3   4   14.89    2.68
  -6   3   4   18.83    3.12
  -6   3   4   14.06    2.55
  -6   3   5  190.88    9.84
  -6   3   6    5.77    1.87
  -6   3   7  104.56    6.38
  -6   3   7  110.59    7.25
  -6   3   8   69.86    4.78
  -6   3   9   84.41    4.77
  -6   3  11   67.58    3.39
  -6   4   3  475.91   16.47
  -6   4   4  133.34    8.10
  -6   4   5  167.61    9.33
  -6   4   6    0.38    0.81
  -6   4   6    1.62    1.08
  -6   4   7   68.57    5.56
  -6   4   8   28.02    3.30
  -6   4  10   24.90    2.33
  -6   5   2   55.85    5.03
  -6   5   3  393.03   14.87
  -6   5   4  127.85    7.98
  -6   5   5   20.98    3.20
  -6   5   6    6.34    1.63
  -6   5   6    7.40    2.12
  -6   5   7  112.74    6.13
  -6   5   7  118.28    6.95
  -6   5   8    1.54    1.15
  -6   5   9  192.70    7.25
  -6   6   3   96.88    6.70
  -6   6   4   67.34    5.52
  -6   6   5  162.43    8.55
  -6   6   6    2.38    1.10
  -6   6   6    4.85    1.21
  -6   6   7  289.64   10.55
  -6   7   3  222.11    9.83
  -6   7   4   12.83    2.30
  -6   7   5   42.49    3.74
  -6   7   6    4.10    1.30
  -6   7   7   31.01    2.50
  -6   8   2   28.79    2.95
  -6   8   3  110.02    5.86
  -6   8   4   53.71    3.75
  -6   8   5    8.63    1.39
  -6   8   6   12.31    1.33
  -6   9   1   12.50    1.60
  -6   9   2    7.46    1.17
  -6   9   3    3.76    0.82
  -5  -9   1    0.21    0.40
  -5  -9   1    0.53    0.42
  -5  -9   1    0.21    0.37
  -5  -9   2  216.46    6.56
  -5  -9   2  209.67    6.49
  -5  -9   2  220.53    6.54
  -5  -8  -2   41.73    2.85
  -5  -8  -2   40.39    2.79
  -5  -8  -1   16.29    2.11
  -5  -8  -1   13.72    1.96
  -5  -8  -1   15.29    2.03
  -5  -8   0  136.91    6.63
  -5  -8   0  131.01    6.51
  -5  -8   1   77.19    5.14
  -5  -8   1   85.37    5.43
  -5  -8   1   75.53    4.61
  -5  -8   2   89.21    5.55
  -5  -8   2   84.66    5.46
  -5  -8   2   87.82    5.22
  -5  -8   3    1.27    0.93
  -5  -8   3    0.25    0.97
  -5  -8   3    0.50    0.74
  -5  -8   4  113.86    5.85
  -5  -8   4  109.29    5.75
  -5  -8   4  117.58    6.10
  -5  -8   5    0.52    0.61
  -5  -8   5    0.86    0.63
  -5  -8   5    1.51    0.83
  -5  -8   6  189.37    7.09
  -5  -8   7   39.91    2.46
  -5  -7  -4   77.89    4.00
  -5  -7  -3   20.50    2.37
  -5  -7  -3   20.77    2.41
  -5  -7  -3   21.82    2.53
  -5  -7  -2  105.54    6.28
  -5  -7  -2  102.37    6.23
  -5  -7  -1    0.34    1.02
  -5  -7  -1    0.34    1.02
  -5  -7  -1    0.99    0.83
  -5  -7   0  271.06   11.86
  -5  -7   0  279.12   12.10
  -5  -7   0  249.94   10.64
  -5  -7   1    1.17    0.92
  -5  -7   1    0.78    0.83
  -5  -7   1   -0.35    0.74
  -5  -7   2   47.52    4.73
  -5  -7   3   34.32    4.03
  -5  -7   3   44.50    4.55
  -5  -7   3   40.55    4.41
  -5  -7   4  537.75   17.36
  -5  -7   4  577.92   18.41
  -5  -7   4  554.86   17.79
  -5  -7   4  536.06   17.57
  -5  -7   5  333.55   12.34
  -5  -7   5  297.92   10.18
  -5  -7   5  314.55   11.91
  -5  -7   5  323.48   11.95
  -5  -7   6   98.01    5.75
  -5  -7   6   88.03    5.59
  -5  -7   6   83.53    4.86
  -5  -7   6    0.67    0.41
  -5  -7   6    0.22    0.48
  -5  -7   6   81.80    4.55
  -5  -7   7    3.95    1.11
  -5  -7   7    7.08    1.62
  -5  -7   7    4.65    1.14
  -5  -7   8   34.01    2.61
  -5  -7   8   -0.15    0.39
  -5  -7   9   29.26    2.10
  -5  -6  -4   46.68    3.77
  -5  -6  -4   45.06    3.73
  -5  -6  -4   47.07    3.90
  -5  -6  -3    6.99    1.77
  -5  -6  -3    3.99    1.37
  -5  -6  -2  122.48    6.88
  -5  -6  -2  132.74    8.25
  -5  -6  -2  126.66    8.07
  -5  -6  -1   12.32    2.60
  -5  -6  -1    8.80    2.24
  -5  -6   0  262.23   12.79
  -5  -6   0  244.07   12.37
  -5  -6   1    0.48    1.01
  -5  -6   1    0.96    1.01
  -5  -6   1    1.16    1.08
  -5  -6   2  310.50   13.32
  -5  -6   3   67.01    6.22
  -5  -6   3   86.77    7.08
  -5  -6   3   77.88    6.40
  -5  -6   4   90.18    6.92
  -5  -6   4   88.52    6.87
  -5  -6   4   76.98    6.38
  -5  -6   4   80.27    5.79
  -5  -6   5   96.35    6.99
  -5  -6   5  101.14    7.02
  -5  -6   5   89.37    6.67
  -5  -6   5   81.56    5.98
  -5  -6   6   22.64    3.32
  -5  -6   6   18.58    2.91
  -5  -6   6   21.21    2.92
  -5  -6   6   24.99    3.21
  -5  -6   7   39.03    3.89
  -5  -6   7   43.19    4.25
  -5  -6   7   38.25    3.86
  -5  -6   8  148.38    7.19
  -5  -6   8  147.37    7.34
  -5  -6   8  164.15    7.91
  -5  -6   8  159.85    7.76
  -5  -6   9   37.37    3.17
  -5  -6   9   44.28    3.40
  -5  -6   9   40.76    3.53
  -5  -6  10   83.15    4.33
  -5  -5  -4    4.07    1.61
  -5  -5  -4    5.42    1.73
  -5  -5  -3   94.87    7.02
  -5  -5  -3   91.17    6.85
  -5  -5  -1   86.99    7.18
  -5  -5  -1   86.67    7.22
  -5  -5   0  133.27    8.15
  -5  -5   0  129.32    9.03
  -5  -5   0  113.74    8.48
  -5  -5   1    0.42    1.00
  -5  -5   1   -0.51    0.76
  -5  -5   1    0.50    1.19
  -5  -5   2  349.35   14.78
  -5  -5   3    1.47    1.28
  -5  -5   3    1.37    1.19
  -5  -5   3   -0.49    1.16
  -5  -5   4  129.54    8.72
  -5  -5   5    6.15    1.98
  -5  -5   5    7.04    2.19
  -5  -5   5    6.89    2.07
  -5  -5   6  132.07    8.13
  -5  -5   6  126.57    7.97
  -5  -5   6  144.27    9.04
  -5  -5   6  131.31    8.48
  -5  -5   7   -0.41    1.06
  -5  -5   8  210.10   10.07
  -5  -5   8  209.86    9.90
  -5  -5   8  191.70    9.91
  -5  -5   8  197.97    9.39
  -5  -5   9   14.67    2.38
  -5  -5   9   10.84    2.05
  -5  -5   9   10.66    2.15
  -5  -5  10  143.67    6.56
  -5  -5  10  137.02    6.56
  -5  -5  11   94.07    4.67
  -5  -4  -3  258.29   12.41
  -5  -4  -3  281.76   12.85
  -5  -4  -2    9.32    2.38
  -5  -4  -2   10.21    2.51
  -5  -4  -1    5.00    1.61
  -5  -4  -1    5.32    1.85
  -5  -4  -1    5.30    1.91
  -5  -4   0  111.77    7.40
  -5  -4   0  124.47    8.69
  -5  -4   0  109.46    8.25
  -5  -4   1  309.01   13.55
  -5  -4   1  349.53   15.33
  -5  -4   1  325.04   14.86
  -5  -4   2  582.65   20.03
  -5  -4   3    2.90    1.54
  -5  -4   3    2.89    1.45
  -5  -4   4  210.40   11.40
  -5  -4   4  191.60   10.88
  -5  -4   5    5.82    1.84
  -5  -4   5    4.01    1.70
  -5  -4   7   67.36    5.32
  -5  -4   7   69.46    5.43
  -5  -4   8   39.61    4.46
  -5  -4   9  120.95    7.42
  -5  -4   9  119.22    6.60
  -5  -4  10  201.36    8.94
  -5  -4  10  183.70    7.48
  -5  -4  10  213.97    9.09
  -5  -4  11   25.78    2.62
  -5  -4  11   28.65    2.92
  -5  -4  11   27.11    2.51
  -5  -3  -4  342.46   14.05
  -5  -3  -4  371.77   14.48
  -5  -3  -3  464.39   17.44
  -5  -3  -3  471.47   17.56
  -5  -3  -2   98.21    7.46
  -5  -3  -2  116.77    8.09
  -5  -3  -1   69.45    6.25
  -5  -3  -1   75.10    6.49
  -5  -3   0  404.59   16.55
  -5  -3   0  404.14   16.53
  -5  -3   0  438.01   15.36
  -5  -3   1    5.08    1.77
  -5  -3   1    7.41    2.09
  -5  -3   2  192.13   10.68
  -5  -3   2  175.98   10.37
  -5  -3   3   10.92    2.51
  -5  -3   3    9.57    2.33
  -5  -3   4  434.10   16.94
  -5  -3   4  428.53   16.84
  -5  -3   5   17.71    3.05
  -5  -3   5   14.29    2.88
  -5  -3   6  240.11   11.47
  -5  -3   6  254.27   11.81
  -5  -3   7  185.10    9.32
  -5  -3   8   73.77    6.15
  -5  -3   8   67.96    5.54
  -5  -3   9   18.96    2.97
  -5  -3   9   18.92    2.86
  -5  -3  10  305.20   12.66
  -5  -3  10  292.22   11.47
  -5  -3  10  280.31   11.17
  -5  -3  11    4.10    1.42
  -5  -3  11    3.68    1.13
  -5  -3  11    4.45    1.14
  -5  -3  12    0.21    0.16
  -5  -3  12    0.14    0.36
  -5  -2  -4  356.42   14.17
  -5  -2  -4  351.80   14.11
  -5  -2  -3  392.07   15.39
  -5  -2  -3  403.39   15.49
  -5  -2  -2  293.77   13.10
  -5  -2  -2  294.25   13.10
  -5  -2  -1  243.33   11.87
  -5  -2  -1  239.76   11.79
  -5  -2   0  150.74    9.12
  -5  -2   0  145.17    9.10
  -5  -2   2  133.20    8.52
  -5  -2   2  131.02    8.44
  -5  -2   3    1.27    1.10
  -5  -2   3    1.70    1.27
  -5  -2   4  278.09   12.60
  -5  -2   4  278.69   12.62
  -5  -2   5   32.67    4.05
  -5  -2   5   29.06    3.82
  -5  -2   6  684.57   21.06
  -5  -2   6  637.61   20.64
  -5  -2   6  674.01   20.80
  -5  -2   7  118.64    7.78
  -5  -2   8  246.91   11.67
  -5  -2   8  256.38   11.89
  -5  -2   9    0.73    0.77
  -5  -2   9    2.35    1.25
  -5  -2  10   92.73    6.09
  -5  -2  10   94.85    6.56
  -5  -2  10  107.12    6.97
  -5  -2  11   76.72    5.27
  -5  -2  11   80.09    5.54
  -5  -1  -4    2.99    1.43
  -5  -1  -4    2.98    1.19
  -5  -1  -3  209.73   10.46
  -5  -1  -3  215.22   10.61
  -5  -1  -2  102.40    7.16
  -5  -1  -2  114.74    7.54
  -5  -1  -1  118.80    7.79
  -5  -1  -1  132.65    8.16
  -5  -1   0  862.23   24.94
  -5  -1   0  861.30   24.93
  -5  -1   2  178.57    9.70
  -5  -1   2  161.59    9.18
  -5  -1   3   38.10    4.36
  -5  -1   3   40.05    4.42
  -5  -1   4   28.01    3.78
  -5  -1   4   35.83    4.13
  -5  -1   5   17.42    2.97
  -5  -1   5   13.51    2.54
  -5  -1   6  249.41   11.25
  -5  -1   6  247.68   11.18
  -5  -1   7    8.39    2.07
  -5  -1   8  316.03   12.97
  -5  -1   8  329.30   14.33
  -5  -1   9    7.33    1.80
  -5  -1   9    4.31    1.65
  -5  -1  10  146.26    7.44
  -5  -1  10  146.34    8.70
  -5  -1  11    2.64    1.26
  -5  -1  11    0.84    0.73
  -5  -1  12   26.70    2.77
  -5   0  -5  222.40   10.15
  -5   0  -5  207.59    9.80
  -5   0  -4  533.60   17.76
  -5   0  -4  520.86   17.59
  -5   0  -3   38.84    4.23
  -5   0  -3   40.93    4.34
  -5   0  -2   62.75    5.47
  -5   0  -2   69.18    5.71
  -5   0  -1  123.36    7.86
  -5   0  -1  134.08    8.18
  -5   0   0  149.13    8.55
  -5   0   0  146.94    8.54
  -5   0   2   62.14    5.47
  -5   0   2   74.48    5.98
  -5   0   3   31.41    3.89
  -5   0   3   33.48    4.01
  -5   0   4  382.33   14.54
  -5   0   4  376.33   14.49
  -5   0   5    4.44    1.62
  -5   0   5    5.93    1.76
  -5   0   6  361.65   13.77
  -5   0   6  345.50   13.53
  -5   0   7  122.34    7.21
  -5   0   8   69.75    5.28
  -5   0   9    3.65    1.81
  -5   0   9    8.21    1.75
  -5   0  10  110.58    7.68
  -5   0  10  113.31    7.46
  -5   0  11   23.96    3.26
  -5   0  11   25.01    3.15
  -5   0  12  146.06    7.08
  -5   0  12  136.82    6.51
  -5   1  -5  247.51   10.92
  -5   1  -5  257.41   11.12
  -5   1  -4   35.97    4.05
  -5   1  -4   24.86    3.37
  -5   1  -3  450.56   15.94
  -5   1  -3  436.39   15.74
  -5   1  -2  128.21    7.95
  -5   1  -2  119.98    7.73
  -5   1  -1  398.24   14.95
  -5   1  -1  396.08   14.94
  -5   1   0   18.69    2.91
  -5   1   0   20.31    3.03
  -5   1   2  134.56    8.18
  -5   1   2  139.37    8.26
  -5   1   3  936.37   26.28
  -5   1   3  947.51   26.27
  -5   1   4  203.71   10.14
  -5   1   4  204.08   10.23
  -5   1   4  218.09   10.10
  -5   1   5   86.89    6.33
  -5   1   5   87.00    6.32
  -5   1   5   91.90    6.69
  -5   1   5   80.14    6.26
  -5   1   6   52.33    4.74
  -5   1   6   52.98    4.73
  -5   1   6   56.30    5.45
  -5   1   6   57.98    5.59
  -5   1   7   52.06    5.35
  -5   1   9    9.24    2.22
  -5   1  10  128.64    7.72
  -5   1  10  135.95    8.57
  -5   1  11   -0.29    0.68
  -5   1  11    0.34    0.96
  -5   1  12  112.36    5.53
  -5   2  -5  218.30   10.22
  -5   2  -5  202.58    9.89
  -5   2  -4    5.22    1.77
  -5   2  -4    5.56    1.72
  -5   2   4  239.83   10.81
  -5   2   4  236.00   10.96
  -5   2   4  249.76   11.41
  -5   2   4  249.05   11.48
  -5   2   5    6.95    2.18
  -5   2   5    8.63    2.17
  -5   2   5   12.06    2.46
  -5   2   5   14.51    2.59
  -5   2   6  478.43   17.65
  -5   2   6  478.92   17.82
  -5   2   7   51.84    5.46
  -5   2   7   49.48    5.38
  -5   2   8  280.00   12.33
  -5   2   8  277.59   13.16
  -5   2   8  296.20   13.78
  -5   2   9   50.12    4.76
  -5   2  10   50.64    4.42
  -5   2  11    3.44    1.37
  -5   2  11    3.85    1.14
  -5   2  12   53.00    3.71
  -5   3   3   83.21    6.29
  -5   3   4  105.29    7.41
  -5   3   4  126.10    7.73
  -5   3   5   53.46    5.42
  -5   3   5   64.40    5.66
  -5   3   5   57.06    5.22
  -5   3   6  324.41   14.42
  -5   3   6  302.52   13.55
  -5   3   7  164.02   10.15
  -5   3   7  174.21   10.11
  -5   3   8  118.74    7.22
  -5   3   8  126.62    8.65
  -5   3   8  102.84    7.68
  -5   3   9    3.94    1.37
  -5   3   9    4.51    1.79
  -5   3   9    3.90    1.45
  -5   3  10   24.44    2.79
  -5   3  10   28.91    3.60
  -5   3  11    0.17    0.64
  -5   3  11    0.77    0.90
  -5   3  12  207.03    6.74
  -5   4   4    4.99    1.78
  -5   4   5   35.56    4.00
  -5   4   5   28.79    4.12
  -5   4   5   21.67    3.40
  -5   4   6   39.10    3.82
  -5   4   6   40.83    5.01
  -5   4   6   33.65    4.32
  -5   4   7    1.46    0.87
  -5   4   7    0.96    1.02
  -5   4   7    0.44    1.23
  -5   4   8  102.28    7.58
  -5   4   8  104.71    7.41
  -5   4   9    1.59    1.40
  -5   4   9    3.70    1.52
  -5   4  10  173.03    8.47
  -5   4  10  168.59    8.12
  -5   4  11   20.46    2.12
  -5   5  -5  222.81   11.52
  -5   5   3    0.90    1.07
  -5   5   4   57.14    5.52
  -5   5   4   54.79    5.21
  -5   5   5   27.24    4.09
  -5   5   5   29.13    3.93
  -5   5   6   72.76    6.69
  -5   5   6   87.28    6.79
  -5   5   7   30.89    3.94
  -5   5   7   27.38    3.99
  -5   5   8   63.75    5.45
  -5   5   8   68.86    5.92
  -5   5   9   14.52    2.42
  -5   5   9   13.13    2.35
  -5   5  10   59.66    3.78
  -5   6  -5  364.07   15.33
  -5   6  -4    6.73    2.10
  -5   6  -3  252.44   12.92
  -5   6  -2   22.37    3.83
  -5   6  -1   96.35    7.94
  -5   6   1  177.65   10.85
  -5   6   2    0.49    1.03
  -5   6   3  195.44   10.92
  -5   6   3  203.25   10.03
  -5   6   4  241.95   11.30
  -5   6   5  275.00   12.26
  -5   6   6   52.31    5.32
  -5   6   6   42.63    4.49
  -5   6   7  106.36    6.89
  -5   6   7  116.85    7.78
  -5   6   8   25.26    3.27
  -5   6   8   21.16    2.83
  -5   6   9  213.28    8.00
  -5   6   9  206.34    7.40
  -5   7  -3  112.32    8.36
  -5   7  -2    4.08    1.79
  -5   7  -1  301.63   14.59
  -5   7   0   60.88    6.25
  -5   7   1  109.20    8.25
  -5   7   3  104.44    6.65
  -5   7   4   10.36    2.22
  -5   7   5   82.92    6.63
  -5   7   5   90.76    6.18
  -5   7   6   18.22    2.65
  -5   7   6   15.76    2.74
  -5   7   7   16.03    2.31
  -5   7   7   16.54    2.51
  -5   7   8  204.31    8.26
  -5   7   8  198.18    7.62
  -5   8   4   78.04    4.99
  -5   8   5   51.73    3.90
  -5   8   5   54.79    4.65
  -5   8   6   32.58    3.31
  -5   8   6   30.90    2.78
  -5   8   7   51.07    3.08
  -5   8   7   57.00    3.75
  -5   9   3   28.36    2.72
  -5   9   4   24.47    2.75
  -5   9   5   79.58    4.46
  -5   9   6    6.59    1.09
  -5  10  -3  112.56    5.85
  -5  10  -2    4.94    1.39
  -5  10   0    1.98    0.99
  -5  10   3   39.28    2.69
  -4 -10   2   90.23    3.72
  -4 -10   2   89.43    3.69
  -4  -9  -4   20.79    1.72
  -4  -9  -3   65.35    3.50
  -4  -9  -3   71.14    3.96
  -4  -9  -2   62.11    3.47
  -4  -9  -2   70.06    3.63
  -4  -9  -2   70.41    4.18
  -4  -9  -1   29.79    2.84
  -4  -9  -1   26.17    2.67
  -4  -9  -1   25.78    2.73
  -4  -9   0  116.76    6.12
  -4  -9   0  113.67    6.11
  -4  -9   0  122.49    6.26
  -4  -9   1   84.88    5.42
  -4  -9   1   82.96    5.37
  -4  -9   1   77.25    4.55
  -4  -9   1   77.76    4.20
  -4  -9   2  120.21    6.56
  -4  -9   2  113.68    6.44
  -4  -9   2  113.53    5.99
  -4  -9   2  116.48    5.87
  -4  -9   3   63.45    4.52
  -4  -9   4    2.21    1.10
  -4  -9   4    4.19    1.28
  -4  -9   4    2.10    0.99
  -4  -9   5   62.03    3.95
  -4  -9   5   71.47    4.53
  -4  -9   5   71.39    4.19
  -4  -9   6    0.40    0.68
  -4  -9   7   61.82    3.29
  -4  -8  -6   20.93    1.77
  -4  -8  -5    3.15    0.96
  -4  -8  -5    2.84    0.76
  -4  -8  -4  132.07    6.31
  -4  -8  -3    2.22    1.06
  -4  -8  -3    3.32    1.10
  -4  -8  -3    3.09    0.99
  -4  -8  -2  200.64    9.23
  -4  -8  -2  228.45    9.72
  -4  -8  -1  206.03    8.53
  -4  -8  -1  231.03   10.45
  -4  -8  -1  232.03   10.50
  -4  -8   0    0.31    0.73
  -4  -8   0    0.39    1.08
  -4  -8   0    0.77    1.08
  -4  -8   1   44.21    4.36
  -4  -8   1   37.78    4.41
  -4  -8   1   47.98    4.88
  -4  -8   2    4.17    1.61
  -4  -8   2    5.26    1.82
  -4  -8   2    6.86    1.87
  -4  -8   3  108.47    7.30
  -4  -8   3  114.24    7.53
  -4  -8   3  101.32    7.15
  -4  -8   4   48.98    4.81
  -4  -8   4   48.27    4.67
  -4  -8   4   52.46    4.85
  -4  -8   5  323.28   12.17
  -4  -8   5  307.71   11.99
  -4  -8   5  299.79   10.16
  -4  -8   6   44.96    3.39
  -4  -8   6   45.87    3.87
  -4  -8   6   44.49    3.77
  -4  -8   6   46.38    3.62
  -4  -8   6   47.88    4.34
  -4  -8   7  151.92    6.81
  -4  -8   7  162.19    7.66
  -4  -8   8    1.30    0.71
  -4  -8   8    1.13    0.69
  -4  -8   9   75.80    3.70
  -4  -8   9   88.68    4.11
  -4  -7  -7   22.08    2.05
  -4  -7  -6   62.28    3.70
  -4  -7  -5    6.54    1.50
  -4  -7  -4  208.04    8.83
  -4  -7  -4  225.21   10.13
  -4  -7  -4  206.04    8.80
  -4  -7  -3   37.41    3.98
  -4  -7  -3   40.75    4.21
  -4  -7  -2   18.36    3.13
  -4  -7  -2   17.17    2.99
  -4  -7  -1   31.23    4.22
  -4  -7  -1   36.67    4.08
  -4  -7  -1   31.63    4.24
  -4  -7   0  280.84   13.60
  -4  -7   0  293.55   13.08
  -4  -7   0  295.71   13.87
  -4  -7   1  286.73   13.76
  -4  -7   1  270.13   12.91
  -4  -7   1  266.56   13.41
  -4  -7   3   33.13    4.32
  -4  -7   3   40.62    4.90
  -4  -7   3   36.86    4.72
  -4  -7   3   33.79    4.48
  -4  -7   4   31.97    4.26
  -4  -7   4   37.05    4.57
  -4  -7   4   41.72    4.13
  -4  -7   4   36.67    4.55
  -4  -7   4   36.21    4.70
  -4  -7   5   51.20    5.08
  -4  -7   5   49.50    5.04
  -4  -7   5   48.74    4.67
  -4  -7   6  575.63   18.14
  -4  -7   6  575.19   19.26
  -4  -7   6  598.82   18.86
  -4  -7   6  599.58   18.86
  -4  -7   6  581.16   18.76
  -4  -7   6  586.69   19.98
  -4  -7   7  125.20    7.56
  -4  -7   7  135.03    7.81
  -4  -7   7  128.29    7.20
  -4  -7   7  134.82    8.05
  -4  -7   8    5.86    1.49
  -4  -7   8    5.36    1.64
  -4  -7   8    5.07    1.36
  -4  -7   8    4.46    1.26
  -4  -7   9  238.98    8.88
  -4  -7   9  229.03    9.46
  -4  -7   9  236.20    8.79
  -4  -7  10    1.22    0.81
  -4  -7  11  227.12    6.60
  -4  -6  -7   60.87    4.50
  -4  -6  -6  108.79    6.17
  -4  -6  -5   11.09    2.36
  -4  -6  -4  148.84    8.31
  -4  -6  -4  141.34    8.06
  -4  -6  -3  161.27    9.33
  -4  -6  -3  146.30    9.03
  -4  -6  -2  179.02   10.34
  -4  -6  -2  178.41   10.45
  -4  -6  -2  170.52   10.24
  -4  -6  -2  164.97    9.91
  -4  -6  -1   15.92    3.22
  -4  -6  -1   14.42    3.04
  -4  -6  -1   12.56    2.77
  -4  -6  -1   11.71    2.80
  -4  -6   0  346.78   15.59
  -4  -6   0  351.97   15.73
  -4  -6   0  321.22   14.87
  -4  -6   0  325.60   15.00
  -4  -6   1   33.88    4.75
  -4  -6   1   31.28    4.49
  -4  -6   1   32.11    4.27
  -4  -6   1   25.76    4.08
  -4  -6   1   30.06    4.39
  -4  -6   2  212.85   11.40
  -4  -6   3   19.89    3.72
  -4  -6   3   20.39    3.64
  -4  -6   3   14.71    2.67
  -4  -6   3   11.53    2.76
  -4  -6   3   17.97    3.36
  -4  -6   3   20.78    3.53
  -4  -6   4   53.57    5.69
  -4  -6   4   57.48    5.92
  -4  -6   4   59.51    5.52
  -4  -6   4   45.92    5.18
  -4  -6   4   62.05    6.05
  -4  -6   4   52.16    5.57
  -4  -6   5  851.33   26.05
  -4  -6   5  864.19   26.17
  -4  -6   5  862.32   25.65
  -4  -6   5  824.55   25.55
  -4  -6   5  842.44   25.84
  -4  -6   6   -0.44    0.94
  -4  -6   6    3.73    1.58
  -4  -6   6    2.49    1.32
  -4  -6   7  275.13   11.59
  -4  -6   7  285.60   12.76
  -4  -6   7  280.87   12.86
  -4  -6   7  279.59   13.16
  -4  -6   7  277.09   13.01
  -4  -6   7  276.12   11.59
  -4  -6   8   48.98    4.79
  -4  -6   8   48.16    4.77
  -4  -6   8   42.06    4.63
  -4  -6   8   38.67    4.26
  -4  -6   9  249.83    9.61
  -4  -6   9  261.16   10.67
  -4  -6   9  235.45    9.53
  -4  -6  10    8.77    1.61
  -4  -6  10   12.20    2.00
  -4  -6  12    2.03    0.62
  -4  -5  -4  950.53   26.60
  -4  -5  -4  942.78   26.52
  -4  -5  -3    8.40    2.21
  -4  -5  -3    8.98    2.36
  -4  -5  -3    9.49    2.29
  -4  -5  -2  291.18   13.42
  -4  -5  -2  296.93   13.64
  -4  -5  -1   20.16    3.47
  -4  -5  -1   23.14    3.67
  -4  -5  -1   26.05    3.57
  -4  -5   0  139.91    9.17
  -4  -5   0  140.29    9.22
  -4  -5   0  126.31    8.22
  -4  -5   1  225.22   12.03
  -4  -5   1  228.63   12.11
  -4  -5   1  238.81   11.77
  -4  -5   2  283.41   13.15
  -4  -5   3  139.85    9.18
  -4  -5   3  144.66    9.28
  -4  -5   3  148.36    9.44
  -4  -5   4  361.96   15.43
  -4  -5   4  348.63   15.15
  -4  -5   4  373.41   15.81
  -4  -5   5  189.33   10.66
  -4  -5   5  180.91   10.46
  -4  -5   5  186.13   10.41
  -4  -5   5  168.66    9.98
  -4  -5   6  189.51   10.32
  -4  -5   6  205.39   10.82
  -4  -5   6  209.83   10.95
  -4  -5   6  183.70   10.22
  -4  -5   7  100.93    7.90
  -4  -5   7   92.38    6.60
  -4  -5   7   89.59    6.56
  -4  -5   8   21.25    3.40
  -4  -5   8   19.78    3.36
  -4  -5   8   17.60    3.33
  -4  -5   8   25.82    2.86
  -4  -5   9  290.75   12.33
  -4  -5   9  297.85   11.53
  -4  -5  10   35.35    3.03
  -4  -5  10   41.08    3.98
  -4  -5  11   72.72    3.69
  -4  -5  11   75.79    5.25
  -4  -5  12    3.59    1.10
  -4  -4  -4  314.15   13.09
  -4  -4  -4  329.41   13.44
  -4  -4  -3   93.71    6.93
  -4  -4  -3  102.65    7.23
  -4  -4  -2   28.36    3.84
  -4  -4  -2   28.86    3.82
  -4  -4  -1  235.80   10.82
  -4  -4  -1  254.73   11.99
  -4  -4  -1  255.89   12.01
  -4  -4   0   95.55    6.75
  -4  -4   0  114.69    7.82
  -4  -4   0  111.47    7.68
  -4  -4   1  250.35   11.67
  -4  -4   1  281.57   12.77
  -4  -4   1  267.66   12.52
  -4  -4   3   82.21    6.65
  -4  -4   3   71.83    6.19
  -4  -4   4  519.19   18.51
  -4  -4   4  513.34   18.37
  -4  -4   5   74.29    6.23
  -4  -4   5   81.88    6.57
  -4  -4   6  265.28   12.19
  -4  -4   6  287.04   12.56
  -4  -4   7   51.77    4.97
  -4  -4   7   57.53    5.00
  -4  -4   7   52.64    4.79
  -4  -4   8   14.99    2.95
  -4  -4   9  207.36    9.99
  -4  -4   9  204.03   11.06
  -4  -4  10   13.72    2.32
  -4  -4  10   18.31    3.28
  -4  -4  10   22.10    3.23
  -4  -4  11  188.31    8.40
  -4  -4  11  168.16    7.52
  -4  -4  11  197.97    9.38
  -4  -4  11  199.45    9.75
  -4  -4  12   18.84    2.10
  -4  -4  12   23.73    2.70
  -4  -3  -4  531.60   17.41
  -4  -3  -4  541.30   17.53
  -4  -3  -3    9.45    2.29
  -4  -3  -3   10.92    2.39
  -4  -3  -2  680.83   20.82
  -4  -3  -2  705.13   21.12
  -4  -3  -1    2.59    1.30
  -4  -3  -1    1.86    1.25
  -4  -3   0  548.34   18.33
  -4  -3   0  595.25   18.88
  -4  -3   1   97.70    6.82
  -4  -3   1  111.20    7.24
  -4  -3   2  136.99    8.13
  -4  -3   2  136.17    8.10
  -4  -3   3   67.25    5.61
  -4  -3   3   73.07    5.86
  -4  -3   4  124.73    7.79
  -4  -3   4  121.99    7.67
  -4  -3   5  901.84   25.19
  -4  -3   5  895.05   25.19
  -4  -3   6   62.52    5.31
  -4  -3   6   55.72    5.06
  -4  -3   6   57.03    5.12
  -4  -3   7  222.11   10.91
  -4  -3   8  239.74   11.80
  -4  -3   8  212.65   11.52
  -4  -3   9   33.46    4.24
  -4  -3   9   30.80    4.16
  -4  -3  10    2.29    1.28
  -4  -3  10    3.82    1.56
  -4  -3  10    5.74    1.79
  -4  -3  10    3.71    1.63
  -4  -3  11  219.79   10.29
  -4  -3  11  213.03    9.79
  -4  -3  11  224.26   10.84
  -4  -3  12   -0.23    0.99
  -4  -3  12    1.31    0.88
  -4  -2  -5   64.77    4.92
  -4  -2  -5   63.73    4.92
  -4  -2  -4  112.20    6.80
  -4  -2  -4  116.56    6.96
  -4  -2  -3   53.07    4.60
  -4  -2  -3   54.51    4.68
  -4  -2  -2  655.54   19.62
  -4  -2  -2  702.30   20.03
  -4  -2  -1  227.18   10.20
  -4  -2  -1  226.41   10.14
  -4  -2   0  150.33    7.92
  -4  -2   0  130.84    7.45
  -4  -2   2  333.32   12.74
  -4  -2   2  348.99   12.98
  -4  -2   3  352.36   13.12
  -4  -2   3  339.21   12.88
  -4  -2   4  605.64   18.86
  -4  -2   4  640.55   19.10
  -4  -2   5    3.34    1.33
  -4  -2   5    3.35    1.28
  -4  -2   6  439.84   15.02
  -4  -2   6  449.07   15.16
  -4  -2   6  407.44   15.40
  -4  -2   7  152.72    9.14
  -4  -2   8  389.42   15.81
  -4  -2   8  362.76   15.00
  -4  -2   9   49.29    5.39
  -4  -2   9   37.75    4.49
  -4  -2  10    1.38    1.38
  -4  -2  10    2.15    1.29
  -4  -2  10    0.79    0.94
  -4  -2  11    1.13    0.89
  -4  -2  11    2.08    0.97
  -4  -2  11    1.68    1.00
  -4  -2  11    0.39    1.00
  -4  -2  12  444.92   14.59
  -4  -1  -5   79.42    5.27
  -4  -1  -5   81.42    5.36
  -4  -1  -4   55.32    4.50
  -4  -1  -4   65.61    4.86
  -4  -1  -3   19.72    2.71
  -4  -1  -3   23.27    2.90
  -4  -1  -2 1006.59   25.78
  -4  -1  -2 1041.17   26.08
  -4  -1  -1  100.68    6.14
  -4  -1  -1   86.78    5.73
  -4  -1   0  562.60   17.17
  -4  -1   0  600.47   17.53
  -4  -1   2 1017.00   25.46
  -4  -1   2  988.12   25.31
  -4  -1   3   53.65    4.46
  -4  -1   3   53.18    4.45
  -4  -1   4  111.74    6.61
  -4  -1   4  115.45    6.66
  -4  -1   5  137.73    7.37
  -4  -1   5  133.81    7.29
  -4  -1   6  134.10    7.23
  -4  -1   6  127.92    7.07
  -4  -1   8  338.56   13.75
  -4  -1   9  111.14    7.37
  -4  -1   9  108.90    8.23
  -4  -1  10  186.34    9.62
  -4  -1  10  181.80   10.34
  -4  -1  10  192.50   11.11
  -4  -1  11  564.23   19.19
  -4  -1  11  569.84   18.66
  -4  -1  12   43.93    4.42
  -4  -1  12   28.65    3.46
  -4  -1  13   57.60    4.10
  -4   0  -5  457.03   14.36
  -4   0  -5  483.43   14.63
  -4   0  -4 1067.45   25.72
  -4   0  -4 1011.66   25.39
  -4   0  -3  102.94    6.09
  -4   0  -3  112.96    6.33
  -4   0  -2  502.39   15.48
  -4   0  -2  506.80   15.49
  -4   0  -1    3.88    1.25
  -4   0  -1    5.23    1.40
  -4   0   0  389.59   13.22
  -4   0   0  407.95   13.48
  -4   0   2 3642.41   70.93
  -4   0   2 3535.74   70.68
  -4   0   3    1.12    0.84
  -4   0   3    1.67    0.84
  -4   0   4  119.65    6.68
  -4   0   4  116.97    6.65
  -4   0   5  424.10   15.16
  -4   0   5  438.68   14.37
  -4   0   5  428.38   14.19
  -4   0   6  309.42   12.91
  -4   0   6  292.80   12.82
  -4   0   6  322.57   11.55
  -4   0   6  299.59   11.23
  -4   0   7  219.77    9.93
  -4   0   7  234.61   11.60
  -4   0   7  229.49   11.53
  -4   0   8  178.97    9.02
  -4   0   8  187.96   10.67
  -4   0   9   19.00    2.85
  -4   0  10  147.36    9.74
  -4   0  10  150.81    9.27
  -4   0  10  157.09    8.20
  -4   0  11  107.94    7.40
  -4   0  12  144.90    7.84
  -4   1  -5  257.76   10.04
  -4   1  -5  271.39   10.23
  -4   1  -4   90.13    5.65
  -4   1  -4   86.07    5.55
  -4   1   4  445.91   14.52
  -4   1   4  459.73   14.72
  -4   1   5   13.61    2.16
  -4   1   5   12.87    2.15
  -4   1   5   12.71    2.26
  -4   1   5   12.56    2.35
  -4   1   6  387.62   12.66
  -4   1   6  389.45   12.95
  -4   1   6  376.51   12.80
  -4   1   6  409.58   15.37
  -4   1   6  393.35   15.23
  -4   1   7  159.99    7.69
  -4   1   7  160.71    9.62
  -4   1   7  177.91   10.18
  -4   1   8   35.24    3.57
  -4   1   8   35.58    4.60
  -4   1   8   37.11    4.79
  -4   1   9   34.99    4.35
  -4   1   9   45.66    5.25
  -4   1   9   43.21    5.16
  -4   1  10   42.83    4.66
  -4   1  11  137.26    8.19
  -4   1  11  139.68    8.98
  -4   1  12  131.15    7.14
  -4   1  12  126.60    7.60
  -4   1  13   37.05    3.11
  -4   2   5    1.53    1.00
  -4   2   5    0.37    0.39
  -4   2   6  123.30    6.61
  -4   2   6  118.89    6.58
  -4   2   6  124.32    8.09
  -4   2   6  118.92    8.24
  -4   2   7    0.95    1.23
  -4   2   7    0.45    1.08
  -4   2   8  647.98   20.74
  -4   2   8  654.55   22.38
  -4   2   8  649.65   22.89
  -4   2   9   50.92    5.10
  -4   2   9   58.46    6.08
  -4   2   9   56.80    5.93
  -4   2  10  109.62    7.22
  -4   2  10  104.53    7.92
  -4   2  11   47.70    5.00
  -4   2  11   48.45    4.43
  -4   2  12    2.68    1.14
  -4   2  12    2.25    0.96
  -4   3   4  104.40    6.64
  -4   3   5    0.79    0.93
  -4   3   6  156.19    9.84
  -4   3   6  159.55    9.57
  -4   3   7   36.38    3.98
  -4   3   7   47.05    5.31
  -4   3   7   50.55    5.59
  -4   3   8  158.85    8.75
  -4   3   8  167.63   10.46
  -4   3   8  180.56   10.94
  -4   3   9   83.16    6.17
  -4   3   9   95.59    7.68
  -4   3   9   83.59    7.37
  -4   3  10  185.79    9.09
  -4   3  10  193.42   10.71
  -4   3  11   27.72    3.46
  -4   3  11   35.58    3.42
  -4   3  12   87.08    4.66
  -4   3  12   78.04    4.72
  -4   4  -6   84.57    6.08
  -4   4   4  376.19   14.67
  -4   4   5   56.25    5.54
  -4   4   5   48.87    4.49
  -4   4   6  258.94   10.66
  -4   4   6  284.14   13.41
  -4   4   7   14.80    3.28
  -4   4   7   13.79    3.06
  -4   4   7   14.83    2.45
  -4   4   8  113.76    6.76
  -4   4   8  114.26    8.84
  -4   4   8  115.04    8.50
  -4   4   9   42.25    3.95
  -4   4   9   42.24    4.98
  -4   4  10  131.32    6.61
  -4   4  10  140.42    8.60
  -4   4  11   42.03    3.59
  -4   5  -6  117.20    7.62
  -4   5  -5  296.80   13.06
  -4   5  -4  247.32   11.68
  -4   5   3    3.62    1.54
  -4   5   4 1072.11   28.80
  -4   5   5  163.30    9.87
  -4   5   5  142.18    8.22
  -4   5   6  102.47    8.02
  -4   5   7   14.26    3.28
  -4   5   7   14.75    3.09
  -4   5   8  431.75   17.28
  -4   5   9  115.55    7.91
  -4   5  10   64.62    5.25
  -4   5  10   67.33    5.31
  -4   6  -5  382.64   15.61
  -4   6  -4  219.90   11.49
  -4   6  -3  355.13   15.18
  -4   6  -2   91.73    7.31
  -4   6  -1   56.63    5.76
  -4   6   1    0.47    0.85
  -4   6   2  268.32   13.04
  -4   6   3    9.64    2.38
  -4   6   4  439.86   16.53
  -4   6   6  106.03    7.98
  -4   6   7  316.40   14.06
  -4   6   7  271.49   13.55
  -4   6   8    9.89    2.40
  -4   6   9    4.12    1.59
  -4   6   9    5.24    1.62
  -4   6  10   14.32    2.20
  -4   6  10   12.89    2.08
  -4   7  -5  208.38   11.19
  -4   7  -4   70.44    6.48
  -4   7  -3  147.91    9.70
  -4   7  -2  687.24   23.50
  -4   7  -1   54.05    5.87
  -4   7   1  200.20   11.42
  -4   7   2   94.52    7.52
  -4   7   3    1.77    0.94
  -4   7   6  314.71   13.79
  -4   7   7    6.47    1.98
  -4   7   8  371.86   13.70
  -4   7   8  392.26   13.84
  -4   7   9   17.01    2.32
  -4   7   9   13.79    2.06
  -4   7  10    4.86    1.04
  -4   8  -3   94.59    7.55
  -4   8  -2   11.11    2.84
  -4   8  -1  298.38   14.32
  -4   8   0   23.09    3.86
  -4   8   1   58.09    5.92
  -4   8   5   14.88    2.65
  -4   8   6   48.00    4.48
  -4   8   7    8.35    1.83
  -4   8   7    8.80    1.98
  -4   8   8   17.42    2.12
  -4   8   8   15.92    2.10
  -4   8   9    4.22    0.85
  -4   9  -6   17.46    2.48
  -4   9   3  162.80    8.03
  -4   9   4  380.27   12.95
  -4   9   5   12.61    2.05
  -4   9   6   18.30    2.16
  -4   9   6   16.50    2.17
  -4   9   7    8.04    1.28
  -4   9   7    7.67    1.20
  -4  10  -5   60.88    4.26
  -4  10  -4    0.55    0.78
  -4  10  -3  128.40    7.24
  -4  10  -2   15.79    2.50
  -4  10   0  161.43    8.24
  -4  10   1   90.95    5.74
  -4  10   2   29.92    2.55
  -4  10   2   35.03    3.17
  -4  10   3    0.46    0.70
  -4  10   4    2.74    0.78
  -4  10   5    1.45    0.72
  -3 -10  -3   68.88    3.30
  -3 -10  -3   74.41    3.46
  -3 -10  -2    2.19    0.74
  -3 -10  -2    1.64    0.67
  -3 -10  -1   43.02    3.02
  -3 -10  -1   41.49    3.03
  -3 -10  -1   41.72    3.01
  -3 -10   0   20.70    2.36
  -3 -10   0   20.17    2.35
  -3 -10   0   21.18    2.10
  -3 -10   0   20.58    2.38
  -3 -10   1  199.43    8.15
  -3 -10   1  219.17    8.14
  -3 -10   1  223.09    8.57
  -3 -10   2   97.96    5.59
  -3 -10   2   95.30    5.11
  -3 -10   2   95.16    5.51
  -3 -10   2   87.05    4.72
  -3 -10   3   29.81    2.66
  -3 -10   3   24.46    2.60
  -3 -10   3   27.72    2.78
  -3 -10   4   58.68    3.84
  -3 -10   4   65.93    4.11
  -3 -10   4   64.32    4.02
  -3 -10   4   71.82    4.31
  -3 -10   5  121.96    5.30
  -3 -10   5  126.00    5.39
  -3 -10   5  134.83    6.03
  -3 -10   5  133.52    6.10
  -3 -10   6   69.67    3.98
  -3 -10   7   83.82    3.72
  -3  -9  -6   81.19    3.44
  -3  -9  -6   83.72    3.62
  -3  -9  -5   68.89    4.04
  -3  -9  -5   64.43    3.65
  -3  -9  -4    0.95    0.80
  -3  -9  -4    0.44    0.74
  -3  -9  -3   53.92    3.67
  -3  -9  -3   57.84    4.45
  -3  -9  -3   48.41    3.51
  -3  -9  -2    5.96    1.63
  -3  -9  -2    4.08    1.33
  -3  -9  -2    3.53    1.19
  -3  -9  -1  247.87   10.71
  -3  -9  -1  244.91   10.65
  -3  -9  -1  249.73   11.03
  -3  -9   0    0.28    1.01
  -3  -9   0    0.73    1.09
  -3  -9   0    0.36    0.77
  -3  -9   0    0.26    0.67
  -3  -9   1  308.33   12.86
  -3  -9   1  289.06   11.73
  -3  -9   1  296.05   12.67
  -3  -9   1  299.00   11.80
  -3  -9   2   10.85    2.36
  -3  -9   2    7.73    2.01
  -3  -9   2    8.14    1.96
  -3  -9   3   25.96    3.45
  -3  -9   4   25.46    3.34
  -3  -9   4   28.52    3.60
  -3  -9   4   28.33    3.57
  -3  -9   5  247.46   10.46
  -3  -9   5  243.48    8.65
  -3  -9   5  260.19   11.19
  -3  -9   5  257.84   10.63
  -3  -9   6   44.79    3.72
  -3  -9   6   47.17    3.79
  -3  -9   6   45.74    3.44
  -3  -9   7  181.01    7.18
  -3  -9   7  179.25    8.36
  -3  -9   7  184.37    8.10
  -3  -9   8   77.84    4.16
  -3  -9   8   80.85    4.68
  -3  -9   9  129.14    4.89
  -3  -8  -7  158.08    6.29
  -3  -8  -6    6.35    1.35
  -3  -8  -6    5.06    1.45
  -3  -8  -5  212.93    9.36
  -3  -8  -4   68.00    4.59
  -3  -8  -4   60.09    4.36
  -3  -8  -3   32.15    3.62
  -3  -8  -3   26.46    3.67
  -3  -8  -3   34.50    3.78
  -3  -8  -2   47.22    4.86
  -3  -8  -2   54.22    5.13
  -3  -8  -1  104.78    7.56
  -3  -8  -1   88.90    6.28
  -3  -8  -1   91.70    7.20
  -3  -8   0   38.12    4.73
  -3  -8   0   34.77    4.18
  -3  -8   0   44.09    5.09
  -3  -8   1  311.92   14.44
  -3  -8   1  320.62   13.98
  -3  -8   1  293.98   14.05
  -3  -8   2   16.19    3.15
  -3  -8   3  543.45   19.86
  -3  -8   3  524.56   19.43
  -3  -8   3  529.81   19.65
  -3  -8   4   95.75    7.54
  -3  -8   4   94.02    7.34
  -3  -8   4   97.59    6.36
  -3  -8   4  100.04    7.54
  -3  -8   5  563.26   16.86
  -3  -8   5  576.15   19.63
  -3  -8   5  627.15   20.26
  -3  -8   5  606.14   18.81
  -3  -8   6    1.56    0.67
  -3  -8   6    0.71    0.92
  -3  -8   6    2.86    1.26
  -3  -8   6    0.36    0.76
  -3  -8   6    1.69    1.18
  -3  -8   7    9.73    1.67
  -3  -8   7    4.86    1.54
  -3  -8   7    5.47    1.62
  -3  -8   8   96.25    5.20
  -3  -8   8  104.33    6.46
  -3  -8   9  136.53    6.57
  -3  -8   9   -0.21    0.49
  -3  -8  10  159.75    6.75
  -3  -8  10  149.38    6.13
  -3  -8  11   84.49    3.74
  -3  -8  11   69.26    3.20
  -3  -7  -8   88.07    4.73
  -3  -7  -7   30.14    3.32
  -3  -7  -7   30.12    2.98
  -3  -7  -6   88.96    6.11
  -3  -7  -5  188.95    9.94
  -3  -7  -4   39.77    4.13
  -3  -7  -4   42.32    4.79
  -3  -7  -4   39.67    4.13
  -3  -7  -3  125.61    8.20
  -3  -7  -3  122.32    8.02
  -3  -7  -2    6.76    2.03
  -3  -7  -2   11.03    2.56
  -3  -7  -2    7.75    2.37
  -3  -7  -2    7.83    2.13
  -3  -7  -2    9.70    2.35
  -3  -7  -1  237.67   12.47
  -3  -7  -1  248.71   11.75
  -3  -7  -1  261.69   13.05
  -3  -7  -1  235.84   12.24
  -3  -7  -1  250.92   12.80
  -3  -7   0    1.36    1.28
  -3  -7   0    0.50    1.19
  -3  -7   0    1.02    1.21
  -3  -7   0    3.56    1.62
  -3  -7   0    1.49    1.17
  -3  -7   1  397.07   16.85
  -3  -7   1  388.60   16.49
  -3  -7   1  426.59   17.60
  -3  -7   1  391.41   16.72
  -3  -7   1  395.77   17.01
  -3  -7   2   23.16    3.84
  -3  -7   2   25.70    3.90
  -3  -7   3  454.96   18.31
  -3  -7   3  448.81   18.40
  -3  -7   3  445.99   18.15
  -3  -7   3  434.62   15.74
  -3  -7   3  483.36   18.45
  -3  -7   3  419.68   17.34
  -3  -7   3  444.76   17.65
  -3  -7   4  399.83   16.75
  -3  -7   4  369.99   16.06
  -3  -7   4  404.25   17.20
  -3  -7   4  390.83   15.28
  -3  -7   4  408.20   16.95
  -3  -7   4  375.21   16.04
  -3  -7   5   16.66    3.20
  -3  -7   5   17.39    3.21
  -3  -7   5   21.54    3.58
  -3  -7   5   16.47    3.12
  -3  -7   5   19.59    3.37
  -3  -7   5   17.31    3.19
  -3  -7   5   19.52    3.23
  -3  -7   6  155.31    9.44
  -3  -7   6  143.31    8.43
  -3  -7   6  170.37    9.70
  -3  -7   6  158.33    9.36
  -3  -7   6  175.91   10.52
  -3  -7   6  172.91    9.97
  -3  -7   7  208.45   10.66
  -3  -7   7  206.19   10.11
  -3  -7   7  207.08    9.97
  -3  -7   7  192.13   10.69
  -3  -7   7  208.56   10.03
  -3  -7   7  209.91   11.29
  -3  -7   8   48.22    5.04
  -3  -7   8   57.72    4.92
  -3  -7   8   54.49    5.18
  -3  -7   8   56.54    5.02
  -3  -7   9  304.19   12.60
  -3  -7   9  291.14   10.96
  -3  -7   9  275.46   10.93
  -3  -7  10  121.75    7.08
  -3  -7  10  105.27    4.91
  -3  -7  10  126.47    6.32
  -3  -7  12   17.84    1.76
  -3  -7  12   21.01    1.96
  -3  -6  -9   68.12    3.92
  -3  -6  -8  156.21    7.92
  -3  -6  -7   34.30    3.71
  -3  -6  -6  185.68    9.96
  -3  -6  -5  266.84   12.74
  -3  -6  -4   33.51    4.06
  -3  -6  -4   48.59    4.84
  -3  -6  -3  221.45   11.20
  -3  -6  -3  235.80   11.65
  -3  -6  -3  208.35   10.94
  -3  -6  -3  235.87   11.68
  -3  -6  -2   71.30    6.31
  -3  -6  -2   55.96    5.62
  -3  -6  -2   76.56    6.62
  -3  -6  -2   79.30    6.74
  -3  -6  -1  204.44   11.26
  -3  -6  -1  204.85   11.20
  -3  -6  -1  212.29   11.60
  -3  -6  -1  239.58   12.29
  -3  -6   0    2.35    1.50
  -3  -6   0    4.74    1.77
  -3  -6   0    5.12    1.78
  -3  -6   0    3.88    1.71
  -3  -6   0    4.37    1.93
  -3  -6   1  322.38   14.22
  -3  -6   1  347.56   15.05
  -3  -6   1  331.70   14.81
  -3  -6   1  354.05   15.45
  -3  -6   1  338.98   15.14
  -3  -6   2  171.91   10.02
  -3  -6   3  245.69   12.36
  -3  -6   3  249.54   11.47
  -3  -6   3  215.00   11.68
  -3  -6   3  239.14   12.25
  -3  -6   3  237.35   12.45
  -3  -6   3  250.05   12.78
  -3  -6   4    0.47    0.86
  -3  -6   4    2.87    1.52
  -3  -6   4    5.74    1.97
  -3  -6   4    6.39    1.86
  -3  -6   4    5.99    1.96
  -3  -6   5  498.84   18.81
  -3  -6   5  489.93   18.46
  -3  -6   5  485.31   18.05
  -3  -6   5  483.63   18.24
  -3  -6   5  476.70   18.22
  -3  -6   5  487.45   18.23
  -3  -6   6   17.27    3.09
  -3  -6   6   16.42    3.12
  -3  -6   6   15.35    2.95
  -3  -6   6   22.84    3.50
  -3  -6   6   18.40    3.27
  -3  -6   6   18.24    3.39
  -3  -6   7  385.33   15.95
  -3  -6   7  362.56   14.68
  -3  -6   7  407.21   15.96
  -3  -6   7  407.18   16.89
  -3  -6   7  433.56   15.67
  -3  -6   7  412.94   17.01
  -3  -6   8   14.78    2.84
  -3  -6   8   10.81    2.39
  -3  -6   8   12.39    2.24
  -3  -6   8   13.74    2.75
  -3  -6   8   14.07    2.96
  -3  -6   9   52.84    5.10
  -3  -6   9   41.66    4.30
  -3  -6   9   50.33    4.34
  -3  -6   9   43.48    4.45
  -3  -6   9   45.27    5.08
  -3  -6  10    0.53    0.75
  -3  -6  10   -0.28    0.29
  -3  -6  10    1.39    1.11
  -3  -6  11  255.39    9.29
  -3  -6  11  277.17   10.74
  -3  -6  11  270.80   11.25
  -3  -6  12   98.93    5.42
  -3  -6  12   99.73    4.53
  -3  -6  13   37.04    2.42
  -3  -5  -8   28.86    3.73
  -3  -5  -7  396.19   14.86
  -3  -5  -6   42.42    4.71
  -3  -5  -4  148.23    8.39
  -3  -5  -4  151.94    8.48
  -3  -5  -4  144.55    8.47
  -3  -5  -4  137.28    8.21
  -3  -5  -3  169.46    9.57
  -3  -5  -3  153.20    9.07
  -3  -5  -3  163.18    9.17
  -3  -5  -3  158.34    9.05
  -3  -5  -2  148.00    8.70
  -3  -5  -2  147.99    8.74
  -3  -5  -1  325.24   13.19
  -3  -5  -1  334.09   13.86
  -3  -5  -1  318.43   13.62
  -3  -5   0    0.41    0.97
  -3  -5   0    0.41    0.74
  -3  -5   1  175.08    9.43
  -3  -5   1  162.88    9.34
  -3  -5   1  183.82    9.79
  -3  -5   2   38.20    4.33
  -3  -5   3  763.56   23.60
  -3  -5   3  775.02   23.53
  -3  -5   3  802.22   23.76
  -3  -5   4   97.88    7.12
  -3  -5   4   93.81    6.93
  -3  -5   5  266.27   12.45
  -3  -5   5  255.23   12.28
  -3  -5   5  252.97   11.83
  -3  -5   5  247.39   11.78
  -3  -5   6   90.97    6.82
  -3  -5   6   84.28    6.61
  -3  -5   6   76.09    6.13
  -3  -5   6   84.44    6.50
  -3  -5   7   91.52    6.45
  -3  -5   7  100.04    7.87
  -3  -5   7   94.70    6.68
  -3  -5   8   79.07    6.73
  -3  -5   8   65.37    4.88
  -3  -5   8   73.51    6.81
  -3  -5   8   72.75    6.38
  -3  -5   9  173.05    9.61
  -3  -5   9  164.37    9.15
  -3  -5  10  201.62    9.73
  -3  -5  10  205.92   10.71
  -3  -5  10  212.72   11.39
  -3  -5  11  286.08   12.59
  -3  -5  12   58.86    4.21
  -3  -5  12   70.44    5.06
  -3  -5  13  287.38    7.22
  -3  -5  13    0.54    0.29
  -3  -4  -4  189.70    9.22
  -3  -4  -4  199.91    9.34
  -3  -4  -3  154.51    8.36
  -3  -4  -3  147.21    8.11
  -3  -4  -2  265.34   11.27
  -3  -4  -2  260.12   11.17
  -3  -4  -1  179.37    9.10
  -3  -4  -1  192.37    9.32
  -3  -4   0 1031.37   27.04
  -3  -4   0 1042.06   27.03
  -3  -4   1 1188.01   30.17
  -3  -4   1 1217.93   30.29
  -3  -4   3  460.61   15.81
  -3  -4   3  460.60   15.72
  -3  -4   4   83.46    6.00
  -3  -4   4   86.56    6.12
  -3  -4   5  115.95    7.24
  -3  -4   5  127.53    7.54
  -3  -4   6  102.78    6.82
  -3  -4   6  109.25    7.06
  -3  -4   6  117.64    7.27
  -3  -4   7  708.39   22.03
  -3  -4   8   82.71    6.70
  -3  -4   9  421.63   17.36
  -3  -4   9  456.59   16.19
  -3  -4  10    2.72    1.44
  -3  -4  10    4.08    1.40
  -3  -4  10    2.95    1.48
  -3  -4  11  254.39   11.77
  -3  -4  11  229.53   10.83
  -3  -4  11  226.10    9.19
  -3  -4  12   24.98    3.24
  -3  -4  14   59.89    3.18
  -3  -3  -5  200.92    8.66
  -3  -3  -5  202.67    8.69
  -3  -3  -4  430.91   14.10
  -3  -3  -4  438.23   14.14
  -3  -3  -3  511.14   15.78
  -3  -3  -3  508.31   15.73
  -3  -3  -2  813.36   21.44
  -3  -3  -2  792.17   21.33
  -3  -3  -1    9.48    1.78
  -3  -3  -1    5.29    1.42
  -3  -3   0   91.77    5.71
  -3  -3   0   87.52    5.62
  -3  -3   1  567.28   16.89
  -3  -3   1  598.82   17.15
  -3  -3   2    5.04    1.40
  -3  -3   2    5.59    1.48
  -3  -3   3  943.86   24.21
  -3  -3   3  963.38   24.34
  -3  -3   4    5.80    1.48
  -3  -3   4    4.92    1.41
  -3  -3   5  472.81   15.19
  -3  -3   5  476.20   15.21
  -3  -3   6  308.24   12.28
  -3  -3   6  314.55   11.71
  -3  -3   6  288.54   11.31
  -3  -3   7 1350.93   34.36
  -3  -3   8  358.52   14.93
  -3  -3   8  348.09   14.77
  -3  -3   9   61.60    5.93
  -3  -3   9   57.73    5.44
  -3  -3   9   59.88    5.79
  -3  -3  10  147.58    9.60
  -3  -3  10  131.14    8.43
  -3  -3  10  150.38    9.35
  -3  -3  10  153.68    9.84
  -3  -3  11  347.18   13.78
  -3  -3  11  354.73   14.65
  -3  -3  11  354.12   14.90
  -3  -3  12  146.84    7.77
  -3  -3  12  147.79    8.07
  -3  -3  13   94.70    5.18
  -3  -2  -5   49.33    3.72
  -3  -2  -5   50.58    3.77
  -3  -2  -4   57.54    4.10
  -3  -2  -4   53.69    3.96
  -3  -2  -3 1632.51   35.47
  -3  -2  -3 1657.16   35.53
  -3  -2  -2  780.01   19.87
  -3  -2  -2  777.18   19.86
  -3  -2  -1  211.42    8.43
  -3  -2  -1  208.45    8.36
  -3  -2   0  330.22   11.02
  -3  -2   0  325.14   10.99
  -3  -2   2  160.19    7.17
  -3  -2   2  156.60    7.09
  -3  -2   3  440.34   13.54
  -3  -2   3  456.94   13.62
  -3  -2   4   33.30    3.17
  -3  -2   4   34.60    3.23
  -3  -2   5 1333.17   30.18
  -3  -2   5 1323.99   30.17
  -3  -2   6  107.72    5.87
  -3  -2   6   95.55    5.58
  -3  -2   7  271.08   12.04
  -3  -2   8    2.19    1.23
  -3  -2   8    6.42    1.90
  -3  -2   9  112.98    8.31
  -3  -2   9  117.85    8.13
  -3  -2   9  107.90    7.67
  -3  -2  10  329.92   15.02
  -3  -2  10  327.71   14.07
  -3  -2  10  301.05   13.83
  -3  -2  11  297.36   14.11
  -3  -2  11  261.00   12.53
  -3  -2  11  273.99   12.51
  -3  -2  11  281.33   12.78
  -3  -2  12  160.14    8.84
  -3  -2  13   67.54    4.91
  -3  -1  -5    2.53    0.83
  -3  -1  -5    2.14    0.77
  -3  -1  -4  615.02   16.12
  -3  -1  -4  633.81   16.23
  -3  -1  -3  920.75   21.62
  -3  -1  -3  913.47   21.59
  -3  -1  -2  845.79   20.22
  -3  -1  -2  831.76   20.25
  -3  -1  -1 1373.00   30.17
  -3  -1  -1 1411.75   30.26
  -3  -1   0  539.03   14.61
  -3  -1   0  534.33   14.55
  -3  -1   2  168.37    7.04
  -3  -1   2  174.68    7.07
  -3  -1   3    6.40    1.30
  -3  -1   3    9.55    1.58
  -3  -1   4  194.16    7.62
  -3  -1   4  180.99    7.40
  -3  -1   5  498.02   14.05
  -3  -1   5  488.19   14.03
  -3  -1   6    6.56    1.31
  -3  -1   6    7.39    1.40
  -3  -1   7  595.83   18.27
  -3  -1   7  595.13   19.40
  -3  -1   8   16.19    2.68
  -3  -1   9  948.31   28.81
  -3  -1   9  956.80   27.81
  -3  -1   9  971.99   26.70
  -3  -1  10  120.36    8.44
  -3  -1  10  148.10    8.68
  -3  -1  11   46.77    5.05
  -3  -1  11   51.20    4.70
  -3  -1  12   62.67    5.56
  -3  -1  12   56.49    5.70
  -3  -1  13   41.77    3.14
  -3  -1  13   49.10    4.37
  -3  -1  14   62.65    4.08
  -3   0  -5  660.83   16.45
  -3   0  -5  660.96   16.37
  -3   0  -4  135.34    6.00
  -3   0  -4  148.11    6.19
  -3   0  -3   14.56    1.84
  -3   0  -3   14.29    1.83
  -3   0   3  421.12   12.26
  -3   0   3  431.00   12.29
  -3   0   4   99.52    5.09
  -3   0   4  110.00    5.31
  -3   0   5  529.81   14.44
  -3   0   5  547.61   14.55
  -3   0   6   82.03    4.50
  -3   0   6   85.54    4.57
  -3   0   7  426.73   15.96
  -3   0   7  427.82   15.71
  -3   0   7  432.84   14.19
  -3   0   8   30.33    4.11
  -3   0   8   17.99    2.69
  -3   0   9  188.18   10.37
  -3   0   9  181.87    9.26
  -3   0  10   -0.45    0.96
  -3   0  10    2.07    1.45
  -3   0  10    2.51    1.14
  -3   0  11   69.34    6.68
  -3   0  12   24.24    3.67
  -3   0  14    4.10    0.86
  -3   1  -5    0.72    0.51
  -3   1  -5    0.72    0.43
  -3   1   5   17.47    2.04
  -3   1   5   17.38    2.03
  -3   1   6  206.93    7.52
  -3   1   6  198.56    7.37
  -3   1   6  198.85    7.99
  -3   1   7 1081.68   29.28
  -3   1   7 1068.58   28.89
  -3   1   7 1062.30   25.67
  -3   1   8   10.64    2.56
  -3   1   8   10.31    1.98
  -3   1   9  297.96   13.20
  -3   1  10   13.81    2.97
  -3   1  10    8.66    2.21
  -3   1  10    8.43    2.47
  -3   1  11  251.48   12.86
  -3   1  11  261.69   12.86
  -3   1  11  239.06   11.64
  -3   1  12   17.40    2.96
  -3   1  12   16.14    2.73
  -3   1  13  157.52    7.67
  -3   1  14    6.01    1.03
  -3   2   6    1.16    0.71
  -3   2   6    3.31    1.41
  -3   2   7  124.09    8.22
  -3   2   7  142.96    8.95
  -3   2   8    0.47    1.40
  -3   2   8    4.12    1.43
  -3   2   9  481.90   17.17
  -3   2  10   36.56    3.98
  -3   2  10   38.09    4.39
  -3   2  10   43.17    5.18
  -3   2  10   44.70    5.45
  -3   2  11  117.54    8.07
  -3   2  11  123.29    7.67
  -3   2  11  112.08    8.15
  -3   2  12   39.43    3.95
  -3   2  12   42.88    4.30
  -3   2  13  197.75    8.09
  -3   2  13  179.99    6.76
  -3   2  14    5.04    0.94
  -3   3   6  113.69    7.70
  -3   3   7  326.47   14.58
  -3   3   7  335.74   12.69
  -3   3   8    7.52    1.83
  -3   3   8   10.90    2.88
  -3   3   9  170.10    9.14
  -3   3   9  176.29   10.94
  -3   3  10   91.52    6.49
  -3   3  10   87.22    7.53
  -3   3  10   96.59    7.74
  -3   3  11  126.06    7.26
  -3   3  11  106.51    7.13
  -3   3  11  132.07    8.62
  -3   3  12  134.87    7.42
  -3   3  12  109.03    5.77
  -3   3  13   48.65    3.17
  -3   4  -6  274.49   10.71
  -3   4  -5   43.54    3.94
  -3   4   4  340.45   12.21
  -3   4   5   57.91    4.16
  -3   4   5   54.58    4.35
  -3   4   6    1.11    0.72
  -3   4   7  290.80   11.51
  -3   4   7  314.61   14.55
  -3   4   8   28.17    3.40
  -3   4   8   25.78    4.29
  -3   4   8   28.02    4.29
  -3   4   9   98.35    6.47
  -3   4   9  107.66    8.46
  -3   4  10   57.55    4.62
  -3   4  10   48.38    4.71
  -3   4  10   51.59    5.48
  -3   4  11  135.21    8.26
  -3   4  11  128.06    6.54
  -3   4  12   24.11    2.91
  -3   4  12   24.86    2.31
  -3   4  13  114.35    4.43
  -3   5  -6 1457.97   34.82
  -3   5  -5    2.07    1.10
  -3   5  -4  705.96   20.77
  -3   5  -3    0.34    0.73
  -3   5  -2  527.07   17.08
  -3   5  -1   35.39    3.88
  -3   5   1  317.62   12.63
  -3   5   2  141.06    8.05
  -3   5   3  243.37   10.78
  -3   5   4  289.43   11.77
  -3   5   5   30.87    3.45
  -3   5   7   89.95    7.60
  -3   5   8   -0.53    0.97
  -3   5   8    0.52    1.23
  -3   5   9   31.77    4.37
  -3   5  10    5.19    1.69
  -3   5  11  168.93    8.58
  -3   5  12   15.10    1.94
  -3   6  -6  510.65   17.61
  -3   6  -5   58.86    5.38
  -3   6  -4  118.63    7.79
  -3   6  -3    5.70    1.83
  -3   6  -2  381.07   15.28
  -3   6  -1    0.82    1.06
  -3   6   1   37.73    4.40
  -3   6   2  455.95   16.79
  -3   6   3  206.28   10.51
  -3   6   4  207.22   10.21
  -3   6   8  482.38   18.54
  -3   6   8  507.56   19.17
  -3   6   9  301.28   12.99
  -3   6  10   46.09    4.18
  -3   6  11   73.19    4.58
  -3   7  -6    9.35    2.07
  -3   7  -5   56.04    5.50
  -3   7  -4  708.66   22.96
  -3   7  -3    6.50    2.09
  -3   7  -2  391.61   16.21
  -3   7  -1    1.89    1.42
  -3   7   1    8.40    2.27
  -3   7   2  313.34   13.99
  -3   7   3    1.28    1.01
  -3   7   4   64.94    5.63
  -3   7   7   63.41    6.10
  -3   7   7   65.23    6.08
  -3   7   8   12.66    2.48
  -3   7   8   13.10    2.64
  -3   7   9   33.85    3.42
  -3   8  -5    5.31    1.63
  -3   8  -4  654.47   22.16
  -3   8  -3  194.36   11.23
  -3   8  -2 1079.82   31.45
  -3   8  -1  129.68    9.07
  -3   8   0  311.02   14.55
  -3   8   1    3.39    1.54
  -3   8   2  202.86   11.12
  -3   8   3   40.94    4.44
  -3   8   4   83.19    6.12
  -3   8   7   62.98    5.11
  -3   8   7   55.25    4.99
  -3   8   8   13.07    2.28
  -3   8   8   12.82    1.98
  -3   8   9    0.48    0.26
  -3   9  -6  158.19    8.41
  -3   9  -5  180.46    9.72
  -3   9   2   33.94    4.10
  -3   9   3    1.35    0.88
  -3   9   4   38.19    3.59
  -3   9   6   71.67    5.17
  -3   9   6   82.72    5.31
  -3   9   7   37.01    2.95
  -3   9   7   35.05    3.14
  -3   9   8   45.45    2.89
  -3  10  -6   39.36    3.39
  -3  10  -5   15.20    2.42
  -3  10  -4  404.06   14.49
  -3  10  -3    4.36    1.44
  -3  10  -2  141.22    8.37
  -3  10   0  145.16    8.36
  -3  10   1    0.66    0.93
  -3  10   2  107.60    6.38
  -3  10   3   14.64    1.89
  -3  10   5   19.87    2.17
  -3  10   5   21.36    2.29
  -3  10   6  134.02    5.18
  -3  11  -3   42.24    3.56
  -3  11  -2   79.39    5.04
  -3  11   0   48.68    3.72
  -3  11   2  112.95    4.62
  -2 -11   0   70.16    3.57
  -2 -11   0   71.27    3.35
  -2 -11   0   68.66    3.54
  -2 -11   1   28.94    2.44
  -2 -11   1   30.06    2.49
  -2 -11   2   29.46    2.55
  -2 -11   2   31.16    2.64
  -2 -11   3   12.02    1.50
  -2 -11   4  278.66    8.34
  -2 -11   4  288.34    8.43
  -2 -11   4  299.63    8.64
  -2 -11   5   21.88    1.90
  -2 -10  -5   10.70    1.21
  -2 -10  -4    8.46    1.38
  -2 -10  -4   10.79    1.55
  -2 -10  -4   10.36    1.53
  -2 -10  -3   39.93    3.17
  -2 -10  -3   43.28    3.44
  -2 -10  -2  108.45    5.80
  -2 -10  -2  105.81    5.47
  -2 -10  -2   99.88    5.35
  -2 -10  -1  111.15    6.29
  -2 -10  -1  108.92    6.22
  -2 -10  -1  105.80    5.89
  -2 -10  -1  119.69    6.63
  -2 -10   0  211.61    9.53
  -2 -10   0  196.69    7.80
  -2 -10   0  216.83    9.61
  -2 -10   0  212.92    8.58
  -2 -10   0  227.93    9.63
  -2 -10   1  242.37   10.54
  -2 -10   1  238.31   10.48
  -2 -10   1  230.63    9.80
  -2 -10   1  233.17    9.48
  -2 -10   2   52.77    4.71
  -2 -10   2   56.80    4.55
  -2 -10   2   52.30    4.70
  -2 -10   2   51.50    4.26
  -2 -10   2   50.04    4.46
  -2 -10   3   16.44    2.66
  -2 -10   3   16.38    2.53
  -2 -10   3   12.67    2.04
  -2 -10   4   94.53    6.09
  -2 -10   4   96.36    6.13
  -2 -10   4   91.43    6.18
  -2 -10   4   97.44    6.16
  -2 -10   5    2.85    1.14
  -2 -10   5    4.95    1.36
  -2 -10   5    2.74    1.25
  -2 -10   5    5.78    1.59
  -2 -10   6    0.19    0.46
  -2 -10   6   -0.19    0.50
  -2 -10   7    4.20    1.20
  -2 -10   8  517.53   13.03
  -2  -9  -7   15.19    1.58
  -2  -9  -7   11.98    1.43
  -2  -9  -6   35.62    3.08
  -2  -9  -6   32.27    2.83
  -2  -9  -5  121.01    6.72
  -2  -9  -5  124.73    6.63
  -2  -9  -4   40.97    4.05
  -2  -9  -3  106.39    7.11
  -2  -9  -3  106.09    6.31
  -2  -9  -3  104.46    6.27
  -2  -9  -2    4.30    1.47
  -2  -9  -2    5.72    1.90
  -2  -9  -2    3.57    1.57
  -2  -9  -1  234.48   10.05
  -2  -9  -1  276.39   12.30
  -2  -9  -1  261.53   10.51
  -2  -9  -1  273.19   12.29
  -2  -9   0  102.36    6.88
  -2  -9   0  106.11    6.96
  -2  -9   0  104.05    7.61
  -2  -9   0   94.57    7.26
  -2  -9   1  122.57    8.02
  -2  -9   1  119.12    8.35
  -2  -9   1  127.89    8.59
  -2  -9   1  114.68    7.69
  -2  -9   2  308.38   14.07
  -2  -9   2  302.46   13.91
  -2  -9   2  301.86   13.36
  -2  -9   3   68.31    6.16
  -2  -9   3   70.77    6.20
  -2  -9   3   62.73    5.92
  -2  -9   4   45.11    4.93
  -2  -9   4   38.31    3.73
  -2  -9   4   37.61    4.50
  -2  -9   4   42.86    4.73
  -2  -9   5   -0.26    0.69
  -2  -9   5   -0.42    1.18
  -2  -9   5    0.39    0.92
  -2  -9   5    0.77    1.00
  -2  -9   5    0.94    0.88
  -2  -9   6   88.10    6.15
  -2  -9   6   83.77    6.45
  -2  -9   6   95.38    6.35
  -2  -9   6   90.02    6.00
  -2  -9   7   70.40    5.51
  -2  -9   7   67.30    4.43
  -2  -9   7   64.38    5.03
  -2  -9   8  206.45    7.94
  -2  -9   8  201.95    8.78
  -2  -9   8  192.02    8.91
  -2  -9   9   11.94    1.72
  -2  -9   9   14.82    2.01
  -2  -9   9   18.71    2.31
  -2  -9   9   15.87    2.01
  -2  -9  10  208.37    6.80
  -2  -9  10  185.46    6.26
  -2  -8  -9   26.53    1.94
  -2  -8  -8   56.56    3.64
  -2  -8  -8   64.39    3.77
  -2  -8  -7  311.87   11.07
  -2  -8  -7  332.93   11.86
  -2  -8  -6   44.54    4.29
  -2  -8  -6   40.80    4.23
  -2  -8  -5  184.56    9.77
  -2  -8  -4    2.55    1.31
  -2  -8  -4    5.43    1.63
  -2  -8  -4    3.04    1.46
  -2  -8  -3  127.11    7.96
  -2  -8  -3  109.29    7.46
  -2  -8  -3  118.73    8.36
  -2  -8  -2  369.13   15.41
  -2  -8  -2  372.26   15.36
  -2  -8  -1    2.88    1.53
  -2  -8  -1    1.44    1.25
  -2  -8  -1    1.08    0.99
  -2  -8  -1    0.95    1.12
  -2  -8  -1    1.98    1.19
  -2  -8  -1    0.47    0.99
  -2  -8  -1    0.78    1.01
  -2  -8   0   45.82    5.32
  -2  -8   0   46.63    5.36
  -2  -8   0   42.17    5.44
  -2  -8   0   55.49    5.87
  -2  -8   0   55.31    5.83
  -2  -8   0   58.88    5.62
  -2  -8   1   48.70    5.56
  -2  -8   1   54.25    5.90
  -2  -8   1   56.08    6.29
  -2  -8   1   55.62    5.93
  -2  -8   1   62.37    5.96
  -2  -8   1   64.39    6.36
  -2  -8   2  220.07   11.97
  -2  -8   3  237.13   12.47
  -2  -8   3  249.90   12.88
  -2  -8   3  232.08   12.23
  -2  -8   3  216.19   12.72
  -2  -8   3  251.07   12.88
  -2  -8   3  249.82   12.92
  -2  -8   3  236.81   10.73
  -2  -8   4  270.55   13.21
  -2  -8   4  250.34   12.91
  -2  -8   4  262.82   13.21
  -2  -8   4  260.06   13.33
  -2  -8   4  287.78   12.34
  -2  -8   4  245.56   13.44
  -2  -8   4  256.04   12.80
  -2  -8   5   14.03    2.06
  -2  -8   5   12.13    2.52
  -2  -8   5   16.67    3.19
  -2  -8   5   16.62    3.11
  -2  -8   6  160.32    9.43
  -2  -8   6  189.17   10.73
  -2  -8   6  155.67    7.62
  -2  -8   6  181.51    9.90
  -2  -8   6  176.72    9.87
  -2  -8   7    5.57    1.65
  -2  -8   7    5.59    1.66
  -2  -8   7    4.86    1.76
  -2  -8   7    8.39    1.55
  -2  -8   7    9.26    2.28
  -2  -8   7    6.21    1.52
  -2  -8   8  131.38    8.08
  -2  -8   8  136.73    6.86
  -2  -8   8  147.73    8.66
  -2  -8   8  130.63    6.42
  -2  -8   9    5.84    1.69
  -2  -8   9    6.71    1.80
  -2  -8   9    9.68    1.92
  -2  -8   9    7.93    1.58
  -2  -8  10  248.77    8.43
  -2  -8  10  250.23   10.27
  -2  -8  11   15.76    1.55
  -2  -8  11   22.31    2.40
  -2  -8  12  194.00    6.00
  -2  -8  12  190.09    6.04
  -2  -7 -10    0.26    0.48
  -2  -7 -10    0.54    0.44
  -2  -7  -9  128.27    5.92
  -2  -7  -9  124.30    5.62
  -2  -7  -8    9.81    1.85
  -2  -7  -8    8.89    1.93
  -2  -7  -7   66.38    5.50
  -2  -7  -7   72.74    5.97
  -2  -7  -6   31.40    4.06
  -2  -7  -5   58.11    5.77
  -2  -7  -4    3.41    1.63
  -2  -7  -4    4.58    1.57
  -2  -7  -4    3.05    1.46
  -2  -7  -3  449.90   16.67
  -2  -7  -3  434.39   16.57
  -2  -7  -3  412.37   16.95
  -2  -7  -3  382.57   15.51
  -2  -7  -3  405.70   15.89
  -2  -7  -2   16.68    3.08
  -2  -7  -2   18.63    3.49
  -2  -7  -2   17.95    3.33
  -2  -7  -2   19.86    3.41
  -2  -7  -2   23.62    3.58
  -2  -7  -1  309.43   13.31
  -2  -7  -1  311.38   14.05
  -2  -7  -1  327.12   14.60
  -2  -7  -1  304.81   14.83
  -2  -7  -1  283.43   13.76
  -2  -7  -1  320.95   14.24
  -2  -7   0  220.45   11.32
  -2  -7   0  200.26   11.21
  -2  -7   0  217.97   11.83
  -2  -7   0  220.40   11.93
  -2  -7   0  213.94   11.67
  -2  -7   1  218.81   11.67
  -2  -7   1  208.23   11.43
  -2  -7   1  249.06   12.64
  -2  -7   1  222.11   11.87
  -2  -7   1  216.07   11.82
  -2  -7   2  137.40    9.17
  -2  -7   3  184.01   10.58
  -2  -7   3  204.50   11.37
  -2  -7   3  177.95    9.54
  -2  -7   3  190.73   11.13
  -2  -7   3  181.95   10.82
  -2  -7   3  176.29   11.21
  -2  -7   3  205.78   11.04
  -2  -7   3  172.66   10.35
  -2  -7   4   52.99    5.54
  -2  -7   4   45.64    5.25
  -2  -7   4   43.75    4.78
  -2  -7   4   49.71    5.61
  -2  -7   4   52.28    5.60
  -2  -7   4   51.81    5.82
  -2  -7   4   54.04    5.48
  -2  -7   4   59.78    5.85
  -2  -7   5 1028.55   29.72
  -2  -7   5 1093.21   30.75
  -2  -7   5 1101.54   30.38
  -2  -7   5 1067.92   31.35
  -2  -7   5  983.19   30.75
  -2  -7   5 1121.86   31.03
  -2  -7   5 1029.22   29.94
  -2  -7   5 1066.06   30.15
  -2  -7   6  506.60   18.33
  -2  -7   6  476.13   17.86
  -2  -7   6  466.08   17.66
  -2  -7   6  455.31   16.30
  -2  -7   6  497.85   18.77
  -2  -7   6  505.49   19.40
  -2  -7   6  522.47   18.55
  -2  -7   6  472.45   18.58
  -2  -7   6  498.36   16.28
  -2  -7   6  500.06   18.07
  -2  -7   7   91.19    7.50
  -2  -7   7   95.58    6.67
  -2  -7   7   92.69    6.90
  -2  -7   7  101.36    6.65
  -2  -7   7   99.59    7.77
  -2  -7   7  100.17    7.07
  -2  -7   7   98.67    6.98
  -2  -7   8  235.97   10.63
  -2  -7   8  230.08   12.16
  -2  -7   8  227.17   11.66
  -2  -7   8  237.43   10.74
  -2  -7   8  225.94   10.63
  -2  -7   9   12.75    2.36
  -2  -7   9   14.28    2.81
  -2  -7   9   17.70    2.88
  -2  -7   9    6.67    1.61
  -2  -7   9   14.08    2.39
  -2  -7  10  323.00   11.91
  -2  -7  10  320.24   11.88
  -2  -7  11   30.35    3.49
  -2  -7  11   30.43    3.07
  -2  -7  12  115.59    5.74
  -2  -7  12  102.44    4.92
  -2  -7  13    4.04    0.86
  -2  -6 -11    0.12    0.42
  -2  -6  -9   37.82    3.85
  -2  -6  -8   31.79    3.99
  -2  -6  -8   33.16    3.84
  -2  -6  -7   77.95    6.47
  -2  -6  -6  111.85    8.09
  -2  -6  -5  156.67    9.79
  -2  -6  -4  108.48    7.15
  -2  -6  -4  104.89    7.14
  -2  -6  -4   96.91    7.32
  -2  -6  -4  108.65    7.32
  -2  -6  -4  113.78    7.33
  -2  -6  -3  733.84   22.62
  -2  -6  -3  739.06   22.38
  -2  -6  -3  736.95   22.64
  -2  -6  -3  700.12   21.87
  -2  -6  -2  136.50    8.64
  -2  -6  -2  126.22    8.13
  -2  -6  -2  138.26    8.56
  -2  -6  -2  135.88    8.64
  -2  -6  -1  268.96   12.56
  -2  -6  -1  285.16   12.61
  -2  -6  -1  280.64   12.59
  -2  -6  -1  280.39   12.82
  -2  -6  -1  274.09   11.77
  -2  -6   0   69.33    5.85
  -2  -6   0   64.54    5.70
  -2  -6   0   70.39    6.16
  -2  -6   0   76.36    6.34
  -2  -6   0   80.81    6.46
  -2  -6   1  142.59    8.49
  -2  -6   1  141.80    8.60
  -2  -6   1  144.29    8.86
  -2  -6   1  137.33    8.71
  -2  -6   1  137.35    8.53
  -2  -6   3  323.60   13.71
  -2  -6   3  327.07   13.03
  -2  -6   3  294.19   13.06
  -2  -6   3  307.02   13.71
  -2  -6   3  332.60   14.11
  -2  -6   3  282.95   12.87
  -2  -6   4  434.18   16.41
  -2  -6   4  463.34   17.12
  -2  -6   4  415.62   16.00
  -2  -6   4  433.51   16.49
  -2  -6   4  418.35   16.51
  -2  -6   4  448.24   16.59
  -2  -6   5   37.24    4.41
  -2  -6   5   36.35    4.47
  -2  -6   5   29.32    4.09
  -2  -6   5   30.14    3.99
  -2  -6   5   37.99    4.64
  -2  -6   5   37.08    4.60
  -2  -6   5   35.14    4.28
  -2  -6   6  426.87   14.96
  -2  -6   6  405.41   15.65
  -2  -6   6  418.16   16.90
  -2  -6   6  429.50   16.31
  -2  -6   6  411.54   16.55
  -2  -6   6  418.76   16.11
  -2  -6   6  425.37   16.18
  -2  -6   6  411.00   15.82
  -2  -6   6  431.95   17.28
  -2  -6   7  198.56   11.35
  -2  -6   7  180.68    9.97
  -2  -6   7  201.00   10.43
  -2  -6   7  216.22   10.45
  -2  -6   7  173.55    9.29
  -2  -6   7  183.74    9.73
  -2  -6   7  203.57   11.33
  -2  -6   8  178.36    9.65
  -2  -6   8  181.41   10.44
  -2  -6   8  174.58    9.89
  -2  -6   8  193.32   11.25
  -2  -6   8  185.08    9.74
  -2  -6   9    2.30    1.28
  -2  -6   9    0.80    0.84
  -2  -6   9    0.35    0.74
  -2  -6   9    1.65    1.24
  -2  -6  10  327.26   13.18
  -2  -6  10  321.15   13.46
  -2  -6  10  330.91   14.61
  -2  -6  11   31.46    3.92
  -2  -6  11   26.08    3.27
  -2  -6  12  317.82   11.89
  -2  -6  12  310.08   11.14
  -2  -6  13   25.65    2.52
  -2  -6  13   26.53    2.39
  -2  -5  -9  119.64    7.57
  -2  -5  -8    2.00    1.04
  -2  -5  -8    0.44    1.05
  -2  -5  -7  689.05   22.41
  -2  -5  -6  697.93   22.75
  -2  -5  -4    4.51    1.37
  -2  -5  -4    3.59    1.34
  -2  -5  -3  153.78    8.35
  -2  -5  -3  172.92    8.78
  -2  -5  -3  183.22    9.01
  -2  -5  -3  168.72    8.87
  -2  -5  -2  110.19    6.89
  -2  -5  -2   97.00    6.51
  -2  -5  -1  568.67   17.76
  -2  -5  -1  557.02   17.71
  -2  -5   0  385.44   13.99
  -2  -5   0  382.80   13.97
  -2  -5   1  724.02   21.02
  -2  -5   1  732.53   21.18
  -2  -5   3  842.37   23.31
  -2  -5   3  809.78   23.08
  -2  -5   4   32.59    3.74
  -2  -5   4   30.11    3.56
  -2  -5   4   31.46    3.67
  -2  -5   5   49.74    4.56
  -2  -5   5   48.29    4.56
  -2  -5   5   47.88    4.54
  -2  -5   5   43.14    4.34
  -2  -5   5   47.71    4.84
  -2  -5   6  481.06   16.56
  -2  -5   6  478.01   16.38
  -2  -5   6  483.90   16.61
  -2  -5   6  500.30   16.60
  -2  -5   6  475.94   17.68
  -2  -5   7  134.11    7.62
  -2  -5   7  131.62    7.95
  -2  -5   7  137.12    7.68
  -2  -5   7  153.31    9.59
  -2  -5   7  152.29    9.23
  -2  -5   7  141.95    8.77
  -2  -5   8  623.09   20.86
  -2  -5   8  636.82   21.19
  -2  -5   9   74.22    6.85
  -2  -5   9   76.27    5.92
  -2  -5   9   73.60    5.90
  -2  -5   9   69.66    6.29
  -2  -5  10  306.10   11.97
  -2  -5  10  325.88   14.89
  -2  -5  10  308.52   13.90
  -2  -5  11   41.40    4.82
  -2  -5  11   41.70    4.64
  -2  -5  12  188.22    9.34
  -2  -5  13   48.62    3.89
  -2  -5  14   87.92    4.35
  -2  -4  -9   68.05    5.75
  -2  -4  -8   27.10    3.82
  -2  -4  -7  508.43   17.94
  -2  -4  -6   13.71    2.58
  -2  -4  -4   79.10    5.16
  -2  -4  -4   72.59    4.97
  -2  -4  -3  462.49   14.45
  -2  -4  -3  460.99   14.45
  -2  -4  -2  118.96    6.47
  -2  -4  -2  127.08    6.64
  -2  -4  -1  400.29   13.16
  -2  -4  -1  395.89   13.12
  -2  -4   0   11.35    1.93
  -2  -4   0   10.60    1.92
  -2  -4   1   63.96    4.68
  -2  -4   1   70.54    4.81
  -2  -4   3  737.37   20.05
  -2  -4   3  758.76   20.17
  -2  -4   4  497.81   15.41
  -2  -4   4  498.19   15.36
  -2  -4   5  903.08   23.54
  -2  -4   5  923.37   23.67
  -2  -4   6  289.02   11.20
  -2  -4   6  306.98   11.46
  -2  -4   7  163.67    9.15
  -2  -4   7  142.35    7.23
  -2  -4   7  150.54    7.23
  -2  -4   7  167.50    9.10
  -2  -4   8   66.75    6.22
  -2  -4   8   69.95    6.10
  -2  -4   8   69.42    5.26
  -2  -4   8   66.11    5.97
  -2  -4   9   37.29    3.99
  -2  -4   9   43.23    5.21
  -2  -4  10  265.20   11.38
  -2  -4  10  295.98   14.03
  -2  -4  11   35.89    3.76
  -2  -4  11   38.62    4.74
  -2  -4  12  132.29    6.70
  -2  -4  12  132.59    7.91
  -2  -4  14  180.02    7.38
  -2  -3  -5  702.37   17.64
  -2  -3  -5  706.15   17.69
  -2  -3  -5  697.79   17.08
  -2  -3  -4   33.83    2.97
  -2  -3  -4   30.27    2.83
  -2  -3  -3 2413.50   48.41
  -2  -3  -3 2409.45   48.36
  -2  -3  -2  153.56    6.66
  -2  -3  -2  160.12    6.77
  -2  -3  -1   85.53    4.76
  -2  -3  -1   84.49    4.73
  -2  -3   0    1.23    0.69
  -2  -3   0    1.43    0.65
  -2  -3   1  427.10   12.55
  -2  -3   1  432.16   12.56
  -2  -3   2  116.48    5.74
  -2  -3   2  116.45    5.73
  -2  -3   3  871.92   21.21
  -2  -3   3  887.91   21.28
  -2  -3   4 1091.66   25.13
  -2  -3   4 1073.61   25.08
  -2  -3   5   93.61    5.25
  -2  -3   5   85.13    4.99
  -2  -3   6  112.19    5.77
  -2  -3   6  113.57    5.84
  -2  -3   7  126.03    7.63
  -2  -3   8   93.19    6.37
  -2  -3   8   81.51    6.34
  -2  -3   8   82.85    6.60
  -2  -3   8   85.75    5.89
  -2  -3   9   17.27    3.14
  -2  -3   9   14.38    2.65
  -2  -3   9   18.15    3.15
  -2  -3   9   16.79    3.10
  -2  -3   9   15.88    2.65
  -2  -3  10  457.57   16.62
  -2  -3  10  459.06   17.65
  -2  -3  10  449.63   17.80
  -2  -3  10  457.85   18.41
  -2  -3  11   20.58    3.34
  -2  -3  11   20.17    3.10
  -2  -3  11   21.18    2.80
  -2  -3  11   22.00    2.83
  -2  -3  11   18.91    3.26
  -2  -3  12  258.78   10.01
  -2  -3  12  243.27   10.87
  -2  -3  12  260.74   11.25
  -2  -3  13   17.06    2.10
  -2  -3  13   18.18    2.49
  -2  -3  15   51.43    2.84
  -2  -2  -5  817.15   17.91
  -2  -2  -5  820.05   18.73
  -2  -2  -5  826.72   18.73
  -2  -2  -4  190.04    6.70
  -2  -2  -4  178.58    6.54
  -2  -2  -3  223.37    7.65
  -2  -2  -3  245.19    7.95
  -2  -2  -2   16.29    1.80
  -2  -2  -2   19.24    1.99
  -2  -2  -1  687.57   16.70
  -2  -2  -1  728.03   16.89
  -2  -2   0   39.37    2.79
  -2  -2   0   40.91    2.85
  -2  -2   2   12.33    1.59
  -2  -2   2   15.37    1.76
  -2  -2   3  719.09   17.11
  -2  -2   3  719.49   17.12
  -2  -2   4    1.67    0.21
  -2  -2   4    2.22    0.79
  -2  -2   4    1.88    0.72
  -2  -2   5  570.17   14.06
  -2  -2   5  573.14   14.09
  -2  -2   6  501.72   13.21
  -2  -2   6  496.00   13.14
  -2  -2   7  327.41   12.39
  -2  -2   8  526.13   17.70
  -2  -2   8  550.32   18.65
  -2  -2   8  565.52   17.32
  -2  -2   9  342.64   14.30
  -2  -2   9  357.13   14.47
  -2  -2   9  374.80   15.47
  -2  -2   9  383.68   14.24
  -2  -2  10  110.06    7.73
  -2  -2  10  100.05    7.33
  -2  -2  10   94.91    7.18
  -2  -2  10  109.42    7.28
  -2  -2  11  806.14   23.87
  -2  -2  11  787.70   25.80
  -2  -2  11  810.79   24.66
  -2  -2  12  558.90   17.58
  -2  -2  12  547.60   16.61
  -2  -2  13   84.31    5.89
  -2  -2  13   76.29    4.65
  -2  -2  13   80.34    5.17
  -2  -2  14  119.96    5.37
  -2  -2  14  140.63    6.53
  -2  -2  15    2.75    0.80
  -2  -1  -5    1.91    0.58
  -2  -1  -5    2.52    0.65
  -2  -1  -4   64.36    2.45
  -2  -1  -4   65.87    3.33
  -2  -1  -4   64.93    3.32
  -2  -1  -3  257.17    7.67
  -2  -1  -3  259.74    7.72
  -2  -1  -2  355.96    9.56
  -2  -1  -2  355.49    9.59
  -2  -1  -1 5302.11   97.01
  -2  -1  -1 5413.08   97.04
  -2  -1   0 1006.93   21.08
  -2  -1   0  976.59   20.98
  -2  -1   2  208.48    6.67
  -2  -1   2  205.45    6.69
  -2  -1   3   24.16    2.02
  -2  -1   3   22.49    1.94
  -2  -1   4  761.32   17.16
  -2  -1   4  758.68   17.10
  -2  -1   5 1237.56   25.60
  -2  -1   5 1235.09   25.62
  -2  -1   6   77.84    3.62
  -2  -1   6   68.04    3.41
  -2  -1   7  818.02   19.14
  -2  -1   7  868.47   22.24
  -2  -1   8  260.52    8.90
  -2  -1   8  274.00   11.92
  -2  -1   8  248.25   10.76
  -2  -1   9  418.71   16.57
  -2  -1   9  401.69   12.44
  -2  -1   9  412.00   14.73
  -2  -1   9  418.05   16.06
  -2  -1   9  416.63   15.28
  -2  -1   9  411.68   15.88
  -2  -1  10  156.49    8.81
  -2  -1  10  159.61    8.88
  -2  -1  10  144.67    9.58
  -2  -1  10  152.93    9.32
  -2  -1  10  149.13    8.83
  -2  -1  11  180.24    9.54
  -2  -1  11  168.99   10.56
  -2  -1  11  175.35   10.10
  -2  -1  12  202.42    9.89
  -2  -1  12  177.93   10.01
  -2  -1  12  185.48   10.92
  -2  -1  13   15.85    2.73
  -2  -1  13   12.97    2.27
  -2  -1  14  248.36    9.48
  -2  -1  14  229.63    8.50
  -2   0  -5  872.40   18.30
  -2   0  -5  888.77   18.35
  -2   0  -4   14.33    1.39
  -2   0  -4   15.34    1.43
  -2   0   4    3.09    0.70
  -2   0   4    4.02    0.79
  -2   0   5  116.64    4.44
  -2   0   5  120.80    4.52
  -2   0   6   63.79    2.84
  -2   0   6   59.57    2.77
  -2   0   6   57.58    3.98
  -2   0   7   98.76    5.70
  -2   0   8  294.00   11.28
  -2   0   8  284.83   10.39
  -2   0   8  257.07   11.85
  -2   0   8  291.93   12.76
  -2   0   9  535.08   18.74
  -2   0   9  511.82   16.95
  -2   0   9  507.98   15.78
  -2   0   9  525.11   19.11
  -2   0   9  529.92   17.12
  -2   0  10  327.81   13.22
  -2   0  10  317.99   14.17
  -2   0  10  297.84   14.31
  -2   0  10  306.06   11.84
  -2   0  11  240.67   11.24
  -2   0  11  221.43   12.20
  -2   0  12  221.38    9.91
  -2   0  12  235.19   10.68
  -2   0  12  214.44   11.52
  -2   0  13   17.66    2.28
  -2   0  14   63.19    4.33
  -2   0  14   65.29    3.67
  -2   0  15    0.48    0.41
  -2   1   6 1017.95   23.35
  -2   1   7   32.16    3.07
  -2   1   8   62.42    5.63
  -2   1   8   66.24    5.73
  -2   1   8   57.35    5.00
  -2   1   8   65.60    4.79
  -2   1   9  420.39   14.93
  -2   1   9  440.92   15.97
  -2   1   9  396.95   16.62
  -2   1   9  396.58   16.20
  -2   1  10  104.93    7.20
  -2   1  10  114.38    7.24
  -2   1  10  109.70    8.10
  -2   1  10   98.73    7.29
  -2   1  10  111.41    8.09
  -2   1  11  240.75   11.27
  -2   1  11  250.12   11.11
  -2   1  11  259.31   12.29
  -2   1  11  251.24   12.60
  -2   1  11  261.91   12.79
  -2   1  12  128.53    8.10
  -2   1  12  137.58    7.84
  -2   1  12  130.55    8.23
  -2   1  13   62.67    4.65
  -2   1  13   61.68    5.02
  -2   1  13   60.81    4.59
  -2   1  14    6.22    1.41
  -2   1  14    4.98    1.29
  -2   1  14    5.23    1.08
  -2   2   6   13.34    1.70
  -2   2   7 1078.38   28.91
  -2   2   7 1136.29   29.76
  -2   2   7 1086.44   27.23
  -2   2   8   19.40    2.96
  -2   2   8   21.80    3.45
  -2   2   8   15.87    2.97
  -2   2   9  161.73    9.02
  -2   2   9  162.79   10.16
  -2   2   9  152.40    9.73
  -2   2  10   42.47    4.70
  -2   2  10   48.39    4.91
  -2   2  10   39.27    5.07
  -2   2  10   42.62    5.15
  -2   2  10   36.32    4.57
  -2   2  11    0.47    1.22
  -2   2  11    1.13    1.26
  -2   2  11    0.80    1.04
  -2   2  11    1.65    0.98
  -2   2  12  163.57    8.72
  -2   2  12  145.66    7.97
  -2   2  12  142.51    8.58
  -2   2  12  137.21    7.78
  -2   2  13   23.63    2.91
  -2   2  13   29.14    2.94
  -2   2  13   27.62    3.08
  -2   2  14  146.54    5.60
  -2   3  -6  252.86    8.47
  -2   3  -5  230.85    8.11
  -2   3   4  126.63    5.66
  -2   3   5  508.08   14.25
  -2   3   5  490.98   13.31
  -2   3   6   72.38    4.87
  -2   3   7   61.32    4.80
  -2   3   7   59.00    5.69
  -2   3   8  253.66   11.13
  -2   3   8  248.09   12.69
  -2   3   8  272.97   13.20
  -2   3   9  286.85   12.13
  -2   3   9  257.55   13.27
  -2   3   9  273.35   13.60
  -2   3  10  164.05    9.54
  -2   3  10  165.87    9.08
  -2   3  10  162.68    9.13
  -2   3  10  157.68   10.04
  -2   3  10  143.18    9.76
  -2   3  11  290.97   12.02
  -2   3  11  276.10   11.37
  -2   3  11  258.88   11.51
  -2   3  11  277.26   13.18
  -2   3  12    3.13    1.13
  -2   3  12    0.30    0.63
  -2   3  12    1.81    1.08
  -2   3  13  120.77    5.93
  -2   3  13  117.33    5.38
  -2   3  13  110.37    6.07
  -2   3  14   28.06    2.04
  -2   4  -6  186.12    7.77
  -2   4  -5  570.20   15.99
  -2   4  -4  735.70   18.99
  -2   4  -3 1973.72   41.16
  -2   4   1  245.72    9.13
  -2   4   2   49.41    3.80
  -2   4   3  596.04   16.48
  -2   4   4    7.03    1.47
  -2   4   5  159.82    6.93
  -2   4   5  158.64    7.02
  -2   4   6   70.75    4.78
  -2   4   7  309.76   11.69
  -2   4   8   20.20    3.69
  -2   4   8   20.86    3.68
  -2   4   8   21.42    2.94
  -2   4   9  289.21   14.17
  -2   4   9  293.63   14.48
  -2   4   9  309.47   12.31
  -2   4  10   72.02    5.28
  -2   4  10   73.68    6.53
  -2   4  10   77.73    6.88
  -2   4  10   73.54    5.58
  -2   4  11  128.14    8.28
  -2   4  11  128.25    6.99
  -2   4  12   19.95    2.73
  -2   4  12   17.60    2.26
  -2   4  13   32.40    2.86
  -2   5  -6  956.33   24.46
  -2   5  -5  268.49   10.73
  -2   5  -4  562.82   16.96
  -2   5  -3  128.98    7.06
  -2   5  -2   29.91    3.30
  -2   5  -1  169.19    8.20
  -2   5   1 1218.53   29.61
  -2   5   2  335.08   12.23
  -2   5   3  939.23   24.21
  -2   5   4    6.08    1.57
  -2   5   5  511.64   15.58
  -2   5   8  103.53    8.09
  -2   5   9   84.72    7.05
  -2   5   9   85.97    7.34
  -2   5   9   85.85    5.57
  -2   5  10   31.19    3.91
  -2   5  10   24.76    3.87
  -2   5  11   86.51    6.15
  -2   5  12   30.35    2.88
  -2   5  12   31.76    2.34
  -2   5  13   26.21    2.04
  -2   6  -6   84.97    6.08
  -2   6  -5  420.06   15.16
  -2   6  -4  406.55   14.89
  -2   6  -3  284.20   12.07
  -2   6  -2  118.83    7.46
  -2   6  -1  410.09   15.00
  -2   6   1  272.73   11.85
  -2   6   2   45.66    4.57
  -2   6   3  266.34   11.58
  -2   6   4   43.31    4.25
  -2   6   5  793.05   21.90
  -2   6   8   13.80    2.85
  -2   6   9   34.71    4.15
  -2   6   9   34.97    4.50
  -2   6  10   56.40    4.94
  -2   6  10    7.20    1.70
  -2   6  11  124.41    5.20
  -2   6  11  149.06    6.91
  -2   6  12   62.88    3.41
  -2   7  -6    8.60    2.08
  -2   7  -5  632.11   20.74
  -2   7  -4  883.15   25.96
  -2   7  -3 1186.87   31.86
  -2   7  -2  145.69    9.00
  -2   7  -1  166.21    9.77
  -2   7   1   84.54    6.77
  -2   7   2    1.26    1.00
  -2   7   3   82.50    6.49
  -2   7   4    0.37    0.69
  -2   7   5  705.98   20.48
  -2   7   8   15.61    2.77
  -2   7   8   21.13    3.44
  -2   7   9   74.03    5.60
  -2   7   9   -0.26    0.68
  -2   7  10   26.55    2.90
  -2   7  11    7.56    1.08
  -2   8  -7   28.09    3.42
  -2   8  -6  240.23   11.40
  -2   8  -6  217.19   10.98
  -2   8  -5  114.44    7.92
  -2   8  -5   91.79    7.20
  -2   8  -4    2.76    1.62
  -2   8  -3  268.00   13.10
  -2   8  -2  175.23   10.48
  -2   8  -1  131.10    8.94
  -2   8   0   72.13    6.67
  -2   8   1  449.75   17.58
  -2   8   2   25.17    3.78
  -2   8   3   61.65    5.72
  -2   8   3   66.71    5.89
  -2   8   4   94.07    6.61
  -2   8   7  183.98    9.00
  -2   8   8   12.85    2.33
  -2   8   8    0.89    0.53
  -2   8   9  145.24    6.67
  -2   9  -6  333.45   13.30
  -2   9  -5   81.07    6.52
  -2   9  -4   81.47    6.74
  -2   9  -3  318.51   14.45
  -2   9  -3  351.82   15.12
  -2   9  -2   91.35    7.40
  -2   9  -2   96.17    7.58
  -2   9   0  450.89   17.81
  -2   9   0  460.38   17.91
  -2   9   1   58.19    5.76
  -2   9   2  299.54   13.24
  -2   9   3  305.47   12.61
  -2   9   4    9.66    1.98
  -2   9   6    0.26    0.67
  -2   9   8   16.53    1.93
  -2  10  -6  207.69    8.94
  -2  10  -5    8.80    1.99
  -2  10  -4  333.49   13.37
  -2  10  -3   29.01    3.75
  -2  10  -2  272.53   12.58
  -2  10   0   30.34    3.91
  -2  10   1   90.62    6.53
  -2  10   2   39.14    3.93
  -2  10   3   47.27    3.87
  -2  10   5   -0.17    0.60
  -2  10   6    7.78    1.37
  -2  11  -4  112.46    6.07
  -2  11  -3    2.66    1.02
  -2  11  -2  158.62    7.74
  -2  11   0    4.06    1.26
  -2  11   1  168.36    7.20
  -2  11   4   37.76    2.55
  -1 -11  -3    3.59    0.75
  -1 -11  -2  156.61    5.89
  -1 -11  -1    0.16    0.55
  -1 -11  -1    0.84    0.62
  -1 -11  -1    0.67    0.67
  -1 -11   0  143.83    5.95
  -1 -11   0  141.66    6.49
  -1 -11   0  158.50    6.84
  -1 -11   1    1.58    0.77
  -1 -11   1   -0.15    0.23
  -1 -11   1    1.93    0.89
  -1 -11   1    1.92    0.92
  -1 -11   2   44.54    3.74
  -1 -11   2   47.53    3.80
  -1 -11   3   -0.46    0.97
  -1 -11   3    0.31    0.67
  -1 -11   4  179.89    7.46
  -1 -11   4  186.23    7.75
  -1 -11   4  174.05    6.76
  -1 -11   4  177.07    7.39
  -1 -11   5   19.40    2.05
  -1 -11   5   20.23    2.32
  -1 -11   5   21.82    2.19
  -1 -11   5   20.31    2.11
  -1 -11   6   94.75    4.49
  -1 -11   7   67.05    3.29
  -1 -10  -6    4.95    0.88
  -1 -10  -6    4.32    0.87
  -1 -10  -6    3.53    0.82
  -1 -10  -5    3.90    1.02
  -1 -10  -5    2.48    0.91
  -1 -10  -5    2.78    0.92
  -1 -10  -4  179.40    7.66
  -1 -10  -4  178.90    7.38
  -1 -10  -4  170.02    7.69
  -1 -10  -3    7.69    1.62
  -1 -10  -3    8.35    1.67
  -1 -10  -3    7.30    1.47
  -1 -10  -3    8.88    1.55
  -1 -10  -2  186.34    7.94
  -1 -10  -2  173.96    7.67
  -1 -10  -2  194.63    8.09
  -1 -10  -2  188.68    8.40
  -1 -10  -1   39.25    4.13
  -1 -10  -1   45.46    4.34
  -1 -10  -1   39.39    4.06
  -1 -10  -1   32.92    3.46
  -1 -10   0   45.40    4.28
  -1 -10   0   38.91    4.28
  -1 -10   0   32.50    3.56
  -1 -10   0   39.10    4.30
  -1 -10   0   31.70    3.29
  -1 -10   1   10.26    2.34
  -1 -10   1    7.86    2.09
  -1 -10   1    9.87    2.15
  -1 -10   1   11.99    2.21
  -1 -10   2  202.34   10.44
  -1 -10   2  214.68   10.47
  -1 -10   2  218.17    9.52
  -1 -10   2  198.64   10.39
  -1 -10   3   10.64    2.36
  -1 -10   3    0.53    0.40
  -1 -10   4   92.96    6.74
  -1 -10   4   79.76    6.11
  -1 -10   4   88.16    6.37
  -1 -10   5   83.96    5.99
  -1 -10   5   84.53    5.95
  -1 -10   5   99.86    6.81
  -1 -10   5   93.15    5.22
  -1 -10   6  155.17    7.51
  -1 -10   6  158.29    6.98
  -1 -10   6  153.27    7.44
  -1 -10   7   55.59    3.81
  -1 -10   7   58.66    4.64
  -1 -10   8   91.65    4.66
  -1 -10   8   88.95    5.00
  -1 -10   9    7.21    1.21
  -1 -10   9    8.38    1.30
  -1  -9  -8   66.68    3.28
  -1  -9  -8   68.22    3.33
  -1  -9  -7  353.46   11.05
  -1  -9  -7  341.51   10.89
  -1  -9  -7  319.21   10.43
  -1  -9  -7  346.38   10.84
  -1  -9  -6   44.42    4.04
  -1  -9  -6   42.29    3.87
  -1  -9  -5   10.53    2.17
  -1  -9  -4  127.25    6.62
  -1  -9  -4  119.11    6.40
  -1  -9  -4  122.69    7.83
  -1  -9  -4  127.73    7.97
  -1  -9  -3    6.10    1.88
  -1  -9  -3    6.99    1.82
  -1  -9  -3    7.65    1.85
  -1  -9  -2  115.56    7.82
  -1  -9  -2  116.75    7.80
  -1  -9  -2  102.61    7.62
  -1  -9  -1    4.48    1.63
  -1  -9  -1    2.70    1.51
  -1  -9  -1    1.36    1.27
  -1  -9  -1    5.35    1.89
  -1  -9   0  114.24    8.27
  -1  -9   0  117.34    7.92
  -1  -9   0  104.59    7.94
  -1  -9   0  106.22    7.33
  -1  -9   0   98.76    7.53
  -1  -9   1   40.20    5.01
  -1  -9   1   36.90    4.57
  -1  -9   1   41.80    5.00
  -1  -9   1   43.83    5.07
  -1  -9   2  424.43   17.31
  -1  -9   2  446.97   17.74
  -1  -9   2  386.77   16.66
  -1  -9   2  425.54   16.85
  -1  -9   3   93.32    7.49
  -1  -9   3   92.62    7.66
  -1  -9   3  100.90    6.29
  -1  -9   3  110.20    8.32
  -1  -9   3   94.87    7.68
  -1  -9   4   56.77    5.06
  -1  -9   4   58.84    5.81
  -1  -9   4   52.27    4.66
  -1  -9   4   49.27    5.52
  -1  -9   4   67.01    6.14
  -1  -9   4   59.14    5.91
  -1  -9   5  175.79    9.10
  -1  -9   5  173.02    9.43
  -1  -9   5  173.80   10.03
  -1  -9   5  170.96    9.89
  -1  -9   6  334.96   13.71
  -1  -9   6  342.68   13.85
  -1  -9   6  345.40   14.62
  -1  -9   6  353.16   13.90
  -1  -9   6  320.85   12.11
  -1  -9   6  341.07   14.92
  -1  -9   7  149.08    6.91
  -1  -9   7    1.24    0.66
  -1  -9   7  132.83    7.93
  -1  -9   7  135.22    6.92
  -1  -9   7  143.90    8.51
  -1  -9   7  128.39    7.57
  -1  -9   8  238.91    9.95
  -1  -9   8  261.67    9.67
  -1  -9   8  260.48   11.25
  -1  -9   8  234.64   10.65
  -1  -9   9   54.51    4.08
  -1  -9   9   44.49    3.41
  -1  -9   9   57.21    4.58
  -1  -9  10  117.69    5.05
  -1  -9  10  124.47    5.85
  -1  -9  10  124.83    5.96
  -1  -9  10  109.03    5.35
  -1  -9  11   81.54    3.83
  -1  -9  11   77.17    3.91
  -1  -8  -9   16.16    1.62
  -1  -8  -9   21.42    2.12
  -1  -8  -9   17.95    1.68
  -1  -8  -8  242.84    9.35
  -1  -8  -8  249.19    9.87
  -1  -8  -8  245.91    9.49
  -1  -8  -7   91.02    6.31
  -1  -8  -7   92.07    6.27
  -1  -8  -6   65.76    5.86
  -1  -8  -6   57.59    5.44
  -1  -8  -5   59.09    5.79
  -1  -8  -5   55.88    5.60
  -1  -8  -4   53.49    4.93
  -1  -8  -4   60.28    5.20
  -1  -8  -4   59.39    5.98
  -1  -8  -3   72.53    6.14
  -1  -8  -3   58.75    5.66
  -1  -8  -3   67.03    6.22
  -1  -8  -3   71.28    6.55
  -1  -8  -2  110.04    8.38
  -1  -8  -2  110.54    8.00
  -1  -8  -2  113.00    8.19
  -1  -8  -1    1.72    1.12
  -1  -8  -1    0.54    0.81
  -1  -8  -1    1.46    1.03
  -1  -8  -1    2.43    1.46
  -1  -8  -1    2.02    1.42
  -1  -8   0  811.87   25.77
  -1  -8   0  810.28   25.07
  -1  -8   0  782.49   26.29
  -1  -8   0  751.74   24.98
  -1  -8   0  761.97   24.08
  -1  -8   1    1.12    1.33
  -1  -8   1   -0.51    0.76
  -1  -8   1    2.53    1.61
  -1  -8   1   -0.47    0.86
  -1  -8   2  656.54   22.56
  -1  -8   3  370.47   16.19
  -1  -8   3  356.52   15.90
  -1  -8   3  343.99   16.35
  -1  -8   3  364.93   16.04
  -1  -8   3  357.08   14.17
  -1  -8   4  835.04   24.79
  -1  -8   4  819.58   26.11
  -1  -8   4  821.19   22.85
  -1  -8   4  797.55   26.76
  -1  -8   4  797.58   25.87
  -1  -8   4  820.73   26.48
  -1  -8   5   48.75    5.33
  -1  -8   5   48.57    4.56
  -1  -8   5   41.93    5.25
  -1  -8   5   41.93    4.99
  -1  -8   5   50.36    5.26
  -1  -8   6  201.97   11.04
  -1  -8   6  206.65   11.07
  -1  -8   6  215.68   10.31
  -1  -8   6  198.04   11.00
  -1  -8   6  205.92   11.03
  -1  -8   6  216.71   11.84
  -1  -8   7   29.14    4.15
  -1  -8   7   36.03    4.65
  -1  -8   7   36.35    4.17
  -1  -8   7   39.65    4.35
  -1  -8   7   42.52    4.34
  -1  -8   8   96.25    7.36
  -1  -8   8  120.77    7.35
  -1  -8   8   97.31    7.38
  -1  -8   8  116.98    7.91
  -1  -8   9  175.49    9.76
  -1  -8   9  191.31    9.14
  -1  -8   9  196.31    9.76
  -1  -8  10  166.88    7.92
  -1  -8  10  156.05    8.28
  -1  -8  11   94.17    5.76
  -1  -8  11   94.66    5.27
  -1  -8  11   95.85    5.71
  -1  -8  12  245.31    8.20
  -1  -8  12  250.60    8.36
  -1  -8  12  236.23    7.58
  -1  -7 -10    5.08    1.19
  -1  -7 -10    7.47    1.49
  -1  -7 -10    5.51    1.12
  -1  -7  -9   63.32    4.52
  -1  -7  -9   71.10    4.80
  -1  -7  -9   78.52    5.32
  -1  -7  -8   22.79    3.15
  -1  -7  -8   30.52    3.82
  -1  -7  -7   63.18    5.87
  -1  -7  -7   62.00    5.88
  -1  -7  -6  209.86   11.54
  -1  -7  -6  217.08   11.84
  -1  -7  -5   12.99    3.00
  -1  -7  -4  299.78   14.33
  -1  -7  -4  300.72   12.79
  -1  -7  -4  309.49   12.96
  -1  -7  -3   94.62    7.06
  -1  -7  -3   85.07    6.71
  -1  -7  -3   72.53    6.57
  -1  -7  -2  298.27   13.34
  -1  -7  -2  302.28   13.68
  -1  -7  -2  330.38   13.98
  -1  -7  -2  304.58   13.66
  -1  -7  -2  300.11   14.21
  -1  -7  -1   93.41    7.08
  -1  -7  -1   85.99    6.94
  -1  -7  -1   78.40    6.57
  -1  -7  -1   85.22    6.48
  -1  -7  -1   79.42    6.72
  -1  -7  -1   86.91    7.35
  -1  -7   0  274.45   12.98
  -1  -7   0  302.09   13.55
  -1  -7   0  323.62   14.78
  -1  -7   0  282.40   12.89
  -1  -7   0  297.83   13.60
  -1  -7   0  295.16   13.64
  -1  -7   1   13.69    3.15
  -1  -7   1   13.34    2.84
  -1  -7   1   16.44    3.16
  -1  -7   1   17.87    3.27
  -1  -7   1   12.41    2.73
  -1  -7   1   15.82    2.96
  -1  -7   2  210.28    9.93
  -1  -7   2  216.93   11.40
  -1  -7   3  709.57   23.24
  -1  -7   3  718.21   20.07
  -1  -7   3  715.69   21.69
  -1  -7   3  666.95   22.27
  -1  -7   3  699.68   23.06
  -1  -7   3  637.28   23.21
  -1  -7   3  726.31   23.27
  -1  -7   3  690.81   22.47
  -1  -7   4  221.15   10.20
  -1  -7   4  221.87   11.49
  -1  -7   4  233.17   11.36
  -1  -7   4  219.47   11.38
  -1  -7   4  234.74   11.99
  -1  -7   4  213.72   11.07
  -1  -7   4  245.96   12.72
  -1  -7   4  237.33   12.04
  -1  -7   5   39.56    4.22
  -1  -7   5   39.98    4.49
  -1  -7   5   34.10    4.42
  -1  -7   5   44.90    5.25
  -1  -7   5   43.52    3.89
  -1  -7   5   45.61    5.07
  -1  -7   5   33.88    4.60
  -1  -7   5   46.97    5.17
  -1  -7   6  293.53   12.55
  -1  -7   6  275.11   12.32
  -1  -7   6  298.73   13.42
  -1  -7   6  292.39   14.01
  -1  -7   6  293.62   11.45
  -1  -7   6  278.69   13.60
  -1  -7   6  281.06   13.52
  -1  -7   6  279.41   13.03
  -1  -7   7   22.86    3.24
  -1  -7   7   27.69    3.51
  -1  -7   7   27.17    3.57
  -1  -7   7   26.03    3.96
  -1  -7   7   31.68    3.97
  -1  -7   7   23.78    3.89
  -1  -7   7   22.81    3.02
  -1  -7   8  230.48   11.96
  -1  -7   8  234.47   11.42
  -1  -7   8  248.46   12.85
  -1  -7   8  246.68   10.60
  -1  -7   9  296.42   11.89
  -1  -7   9  306.35   13.15
  -1  -7  10   74.06    5.82
  -1  -7  10   71.14    6.23
  -1  -7  11   38.41    3.90
  -1  -7  11   45.13    4.49
  -1  -7  12  155.67    7.17
  -1  -7  12  149.56    7.29
  -1  -7  12  149.38    5.92
  -1  -7  13  114.11    5.01
  -1  -7  13  107.51    5.07
  -1  -6 -11   75.96    4.63
  -1  -6 -10   58.75    4.14
  -1  -6 -10   76.63    5.14
  -1  -6  -9   98.08    6.69
  -1  -6  -9  101.58    7.05
  -1  -6  -8  138.63    8.98
  -1  -6  -8  138.74    8.88
  -1  -6  -7  483.10   18.70
  -1  -6  -7  460.08   18.20
  -1  -6  -6  665.21   22.82
  -1  -6  -5  110.96    8.27
  -1  -6  -4  193.78   10.82
  -1  -6  -4  180.11    9.71
  -1  -6  -3  179.48    9.19
  -1  -6  -3  163.36    9.46
  -1  -6  -3  174.71    9.08
  -1  -6  -3  166.72    8.91
  -1  -6  -3  157.95    8.90
  -1  -6  -2   72.42    5.71
  -1  -6  -2   66.24    5.88
  -1  -6  -2   74.74    5.81
  -1  -6  -2   72.68    5.74
  -1  -6  -2   72.98    5.93
  -1  -6  -1   27.52    3.58
  -1  -6  -1   24.25    3.35
  -1  -6  -1   24.52    3.32
  -1  -6  -1   24.03    3.39
  -1  -6   0  200.93   10.15
  -1  -6   0  206.76   10.02
  -1  -6   0  218.30   10.29
  -1  -6   0  209.27   10.32
  -1  -6   1    2.93    1.46
  -1  -6   1    3.45    1.41
  -1  -6   1    5.36    1.52
  -1  -6   1    2.54    1.02
  -1  -6   2 1574.12   37.61
  -1  -6   2 1626.00   38.74
  -1  -6   3    6.72    1.81
  -1  -6   3    4.60    1.55
  -1  -6   3    2.39    1.20
  -1  -6   3    3.50    1.43
  -1  -6   3    5.07    1.65
  -1  -6   3    3.69    1.41
  -1  -6   4  731.74   22.47
  -1  -6   4  738.43   22.21
  -1  -6   4  715.23   21.59
  -1  -6   4  768.38   22.32
  -1  -6   4  757.36   20.75
  -1  -6   4  733.02   22.07
  -1  -6   4  765.94   22.79
  -1  -6   4  731.68   23.10
  -1  -6   5    2.97    1.31
  -1  -6   5    3.56    1.26
  -1  -6   5    5.56    1.58
  -1  -6   5    2.59    1.45
  -1  -6   5    3.05    1.51
  -1  -6   5    3.61    1.21
  -1  -6   5    2.06    1.16
  -1  -6   5    3.92    1.67
  -1  -6   5    4.89    1.60
  -1  -6   6  173.49   10.05
  -1  -6   6  160.87    8.95
  -1  -6   6  163.28    8.45
  -1  -6   6  160.35    8.75
  -1  -6   6  151.77    8.70
  -1  -6   6  145.73    8.99
  -1  -6   6  169.08    9.84
  -1  -6   6  176.75    9.25
  -1  -6   6  163.98    8.95
  -1  -6   6  175.61    9.20
  -1  -6   7   20.08    3.08
  -1  -6   7   20.66    3.03
  -1  -6   7   13.77    2.90
  -1  -6   7   18.22    3.42
  -1  -6   7   16.44    2.86
  -1  -6   7   21.66    3.10
  -1  -6   8  397.58   15.92
  -1  -6   8  408.31   15.10
  -1  -6   8  386.05   15.38
  -1  -6   8  374.20   13.86
  -1  -6   9    2.03    1.32
  -1  -6   9    1.58    0.93
  -1  -6   9    1.59    0.84
  -1  -6   9    0.42    0.90
  -1  -6  10  443.13   16.63
  -1  -6  10  454.66   16.41
  -1  -6  10  459.76   18.06
  -1  -6  11  129.94    7.91
  -1  -6  11  125.47    8.29
  -1  -6  12  134.77    7.46
  -1  -6  12  127.99    7.44
  -1  -6  13   78.44    4.52
  -1  -6  13   78.73    5.02
  -1  -6  13   90.71    5.26
  -1  -6  14   33.19    2.47
  -1  -6  14   29.70    2.06
  -1  -5 -12   56.20    3.54
  -1  -5 -10   23.86    3.26
  -1  -5  -9  112.40    7.69
  -1  -5  -9  119.33    8.11
  -1  -5  -8  120.04    8.30
  -1  -5  -8   86.34    7.33
  -1  -5  -7   18.93    3.34
  -1  -5  -6   49.90    5.36
  -1  -5  -6   45.63    4.31
  -1  -5  -5  112.59    7.85
  -1  -5  -5  109.69    6.62
  -1  -5  -4  187.40    8.54
  -1  -5  -4  180.47    8.57
  -1  -5  -4  186.19    8.61
  -1  -5  -4  182.19    9.00
  -1  -5  -3   32.92    3.45
  -1  -5  -3   35.05    3.47
  -1  -5  -3   40.59    3.80
  -1  -5  -2  833.30   21.96
  -1  -5  -2  831.42   22.05
  -1  -5  -1    3.71    1.17
  -1  -5  -1    0.87    0.75
  -1  -5   0   92.29    5.79
  -1  -5   0   82.84    5.49
  -1  -5   1  129.42    7.01
  -1  -5   1  132.94    7.09
  -1  -5   3  169.14    8.18
  -1  -5   3  171.11    8.28
  -1  -5   4  267.75   10.63
  -1  -5   4  243.61   10.28
  -1  -5   5    1.85    0.87
  -1  -5   5    1.22    0.91
  -1  -5   5    3.16    1.29
  -1  -5   6  366.34   13.87
  -1  -5   6  384.67   14.86
  -1  -5   6  380.91   13.41
  -1  -5   6  371.44   13.38
  -1  -5   6  398.65   13.88
  -1  -5   6  392.85   14.90
  -1  -5   7   23.72    2.95
  -1  -5   7   23.44    3.21
  -1  -5   7   15.80    2.41
  -1  -5   7   15.28    2.41
  -1  -5   7   15.72    2.64
  -1  -5   7   16.39    2.76
  -1  -5   8  524.51   19.59
  -1  -5   8  521.78   18.24
  -1  -5   8  555.98   17.37
  -1  -5   8  537.04   18.36
  -1  -5   8  559.41   18.57
  -1  -5   9    0.99    1.05
  -1  -5   9    2.12    1.27
  -1  -5   9    2.41    1.28
  -1  -5   9    2.07    1.21
  -1  -5  10  143.40    9.05
  -1  -5  10  152.61    9.80
  -1  -5  10  157.39    8.39
  -1  -5  11  159.51    9.62
  -1  -5  11  145.28    7.89
  -1  -5  12  303.01   12.60
  -1  -5  12  332.46   11.69
  -1  -5  13  134.99    7.23
  -1  -5  13  123.58    6.89
  -1  -5  14   61.81    3.95
  -1  -4 -12    4.82    1.35
  -1  -4 -10    1.49    1.12
  -1  -4  -9  269.75   12.69
  -1  -4  -9  267.37   12.30
  -1  -4  -8  132.50    8.79
  -1  -4  -8  137.68    8.77
  -1  -4  -7  145.07    7.48
  -1  -4  -7  131.56    8.51
  -1  -4  -6  349.65   12.13
  -1  -4  -6  328.65   13.62
  -1  -4  -5  483.49   14.50
  -1  -4  -5  472.81   13.55
  -1  -4  -5  480.92   13.60
  -1  -4  -5  469.63   14.26
  -1  -4  -4  150.66    6.81
  -1  -4  -4  167.69    7.38
  -1  -4  -4  169.32    7.18
  -1  -4  -3  439.58   13.12
  -1  -4  -3  442.31   13.00
  -1  -4  -3  426.03   13.00
  -1  -4  -2  754.70   18.90
  -1  -4  -2  784.27   19.39
  -1  -4  -2  775.28   19.39
  -1  -4  -1 2305.65   46.86
  -1  -4  -1 2333.71   46.96
  -1  -4   0 1695.33   35.96
  -1  -4   0 1707.90   36.06
  -1  -4   1  121.78    5.94
  -1  -4   1  112.30    5.79
  -1  -4   3   80.27    4.82
  -1  -4   3   79.39    4.80
  -1  -4   4 1312.04   29.30
  -1  -4   4 1278.69   29.11
  -1  -4   5    1.19    0.72
  -1  -4   5    2.83    0.93
  -1  -4   6  610.51   17.24
  -1  -4   6  609.07   16.64
  -1  -4   6  635.99   18.06
  -1  -4   6  617.88   16.62
  -1  -4   7   27.58    3.30
  -1  -4   7   24.42    3.29
  -1  -4   7   21.13    2.99
  -1  -4   7   27.33    2.69
  -1  -4   8  308.85   11.87
  -1  -4   8  305.33   11.28
  -1  -4   8  344.10   13.59
  -1  -4   8  349.15   13.17
  -1  -4   8  329.66   14.16
  -1  -4   9   11.00    2.07
  -1  -4   9    6.48    2.41
  -1  -4   9    7.15    2.00
  -1  -4   9   12.68    2.60
  -1  -4   9    9.98    2.12
  -1  -4   9   11.75    2.21
  -1  -4  10  346.36   15.11
  -1  -4  10  317.43   12.34
  -1  -4  10  367.73   15.09
  -1  -4  10  355.50   14.02
  -1  -4  10  319.91   12.95
  -1  -4  10  340.60   12.99
  -1  -4  11   71.16    6.29
  -1  -4  11   91.74    6.25
  -1  -4  11   78.44    5.54
  -1  -4  11   86.43    6.46
  -1  -4  11   82.50    5.96
  -1  -4  12  344.85   12.49
  -1  -4  12  336.02   12.46
  -1  -4  12  315.89   12.81
  -1  -4  12  327.94   11.62
  -1  -4  13  177.97    8.49
  -1  -4  13  196.04    8.25
  -1  -4  14  208.69    8.60
  -1  -4  14  203.24    6.99
  -1  -4  15   70.84    3.57
  -1  -3 -12   15.77    2.40
  -1  -3  -8   74.68    6.10
  -1  -3  -7  290.43   10.50
  -1  -3  -6  323.75   10.78
  -1  -3  -5 1265.48   26.83
  -1  -3  -5 1305.27   27.74
  -1  -3  -5 1310.69   28.43
  -1  -3  -5 1284.38   26.96
  -1  -3  -4    6.07    1.19
  -1  -3  -4    8.51    1.33
  -1  -3  -4    6.49    1.16
  -1  -3  -3  439.73   12.09
  -1  -3  -3  448.11   12.18
  -1  -3  -2  100.52    4.50
  -1  -3  -2   97.92    4.65
  -1  -3  -2   94.98    4.59
  -1  -3  -1   37.44    2.59
  -1  -3  -1   35.96    2.70
  -1  -3  -1   38.12    2.74
  -1  -3   0  488.20   12.70
  -1  -3   0  489.82   12.71
  -1  -3   2 1871.80   37.42
  -1  -3   2 1876.07   37.43
  -1  -3   3    4.80    1.04
  -1  -3   3    5.00    1.05
  -1  -3   4 1373.55   28.72
  -1  -3   4 1339.13   28.69
  -1  -3   5 2685.37   52.34
  -1  -3   5 2728.02   52.35
  -1  -3   6  845.83   21.75
  -1  -3   6  836.76   19.26
  -1  -3   6  845.68   19.27
  -1  -3   6  806.54   19.59
  -1  -3   7    2.45    1.17
  -1  -3   7    6.50    1.52
  -1  -3   8  790.73   23.48
  -1  -3   8  834.00   22.31
  -1  -3   8  802.41   23.77
  -1  -3   8  856.44   23.34
  -1  -3   8  767.95   21.60
  -1  -3   9   52.24    4.68
  -1  -3   9   58.92    5.51
  -1  -3   9   48.87    5.05
  -1  -3   9   52.01    4.76
  -1  -3  10  771.92   22.48
  -1  -3  10  803.03   24.09
  -1  -3  10  796.87   22.59
  -1  -3  11   62.22    5.46
  -1  -3  11   50.81    5.01
  -1  -3  11   55.68    5.08
  -1  -3  11   63.80    5.42
  -1  -3  12  265.29   11.43
  -1  -3  12  260.58   11.27
  -1  -3  12  271.86   11.24
  -1  -3  13    1.15    1.01
  -1  -3  13    0.89    0.89
  -1  -3  13   -0.28    0.94
  -1  -3  14  181.04    7.43
  -1  -3  14  176.38    7.12
  -1  -3  15   46.41    3.09
  -1  -3  15   48.68    3.17
  -1  -2 -11  937.11   25.97
  -1  -2  -5   36.89    2.16
  -1  -2  -5   37.24    2.16
  -1  -2  -4  970.54   20.18
  -1  -2  -4  970.59   20.19
  -1  -2  -3   67.19    3.17
  -1  -2  -3   60.46    3.04
  -1  -2  -3   57.94    3.00
  -1  -2  -2 1956.69   37.03
  -1  -2  -2 1911.01   36.92
  -1  -2  -2 1924.07   36.64
  -1  -2  -1 3434.19   61.84
  -1  -2  -1 3400.81   61.82
  -1  -2  -1 3271.68   61.24
  -1  -2   2 1053.62   21.81
  -1  -2   2 1070.62   21.83
  -1  -2   3   58.10    3.00
  -1  -2   3   57.97    3.00
  -1  -2   3   55.41    1.44
  -1  -2   4  812.09   17.42
  -1  -2   4  810.24   17.40
  -1  -2   4  788.91   15.36
  -1  -2   5  346.18    9.03
  -1  -2   5  340.61    9.02
  -1  -2   5  334.41    8.04
  -1  -2   6  623.97   13.65
  -1  -2   6  606.06   13.86
  -1  -2   6  630.36   13.71
  -1  -2   6  629.73   13.97
  -1  -2   7    1.11    0.98
  -1  -2   7    0.52    0.55
  -1  -2   7    1.12    0.54
  -1  -2   8 1248.57   31.69
  -1  -2   8 1209.48   26.56
  -1  -2   8 1278.38   30.78
  -1  -2   8 1266.03   30.36
  -1  -2   9   38.69    4.12
  -1  -2   9   38.28    4.26
  -1  -2   9   33.16    3.60
  -1  -2   9   39.68    4.57
  -1  -2   9   37.08    3.97
  -1  -2   9   41.09    3.19
  -1  -2   9   33.61    3.91
  -1  -2  10   11.95    2.25
  -1  -2  10   15.84    2.66
  -1  -2  10   10.51    2.64
  -1  -2  10   11.91    2.51
  -1  -2  10    7.19    1.95
  -1  -2  10   10.04    2.27
  -1  -2  11  598.81   20.24
  -1  -2  11  597.55   19.85
  -1  -2  11  567.65   18.18
  -1  -2  12   27.97    3.75
  -1  -2  12   34.26    3.63
  -1  -2  12   30.91    4.08
  -1  -2  12   32.17    3.99
  -1  -2  13  129.03    7.31
  -1  -2  13  155.77    7.26
  -1  -2  13  144.76    8.04
  -1  -2  13  158.49    8.49
  -1  -2  14  193.01    8.32
  -1  -2  14  192.37    8.28
  -1  -2  14  178.93    7.64
  -1  -2  15   77.96    3.91
  -1  -2  15   72.68    3.40
  -1  -2  15   83.24    4.06
  -1  -2  15   84.38    4.25
  -1  -1  -4  975.83   18.91
  -1  -1  -4  962.05   18.88
  -1  -1  -3  478.21   10.40
  -1  -1  -3  474.92   10.39
  -1  -1  -2 3414.76   60.29
  -1  -1  -2 3428.96   60.29
  -1  -1  -1 2021.02   37.11
  -1  -1  -1 2067.77   37.85
  -1  -1  -1 2074.72   37.87
  -1  -1   2   90.29    3.21
  -1  -1   2   92.38    3.25
  -1  -1   3  666.03   13.88
  -1  -1   3  668.37   13.91
  -1  -1   4 1109.01   21.67
  -1  -1   4 1121.59   21.69
  -1  -1   5   20.81    1.33
  -1  -1   5   21.39    1.35
  -1  -1   6  977.65   22.85
  -1  -1   6  964.44   20.90
  -1  -1   7   58.88    4.42
  -1  -1   7   58.69    4.35
  -1  -1   7   60.57    3.68
  -1  -1   8  832.00   22.64
  -1  -1   8  833.13   22.33
  -1  -1   8  825.04   20.27
  -1  -1   9   16.79    2.81
  -1  -1   9   19.07    2.98
  -1  -1   9   17.62    2.77
  -1  -1   9   18.81    2.51
  -1  -1   9   16.86    3.04
  -1  -1   9   21.00    3.05
  -1  -1   9   20.35    2.51
  -1  -1   9   24.87    3.39
  -1  -1  10  243.33   12.11
  -1  -1  10  206.62    9.49
  -1  -1  10  215.98   10.97
  -1  -1  10  201.52    8.93
  -1  -1  10  221.27   11.00
  -1  -1  11    0.95    0.95
  -1  -1  11    0.43    0.79
  -1  -1  11    1.46    1.15
  -1  -1  11    0.36    0.95
  -1  -1  11    0.88    1.04
  -1  -1  12  332.02   14.13
  -1  -1  12  335.32   14.23
  -1  -1  12  316.51   12.68
  -1  -1  13    6.62    1.91
  -1  -1  13    6.71    1.86
  -1  -1  13    5.32    1.43
  -1  -1  13    2.62    1.32
  -1  -1  14  140.46    7.30
  -1  -1  14  141.25    7.30
  -1  -1  14  137.24    6.75
  -1  -1  15    0.39    0.51
  -1  -1  15    0.51    0.62
  -1  -1  15    0.30    0.18
  -1   0  -4  107.41    2.97
  -1   0  -4  108.33    2.98
  -1   0  -3  196.02    4.80
  -1   0  -3  194.92    4.79
  -1   0   3  301.87    6.81
  -1   0   3  299.66    6.78
  -1   0   4  916.58   17.40
  -1   0   4  912.09   17.39
  -1   0   5   92.22    2.12
  -1   0   5   93.49    2.13
  -1   0   6  229.85    8.27
  -1   0   7   23.35    2.63
  -1   0   7   20.66    2.31
  -1   0   8  250.70   10.19
  -1   0   8  254.86    9.71
  -1   0   9   95.92    5.99
  -1   0   9   82.55    6.30
  -1   0   9   90.30    6.78
  -1   0   9   89.25    6.03
  -1   0  10  816.98   25.12
  -1   0  10  904.96   24.25
  -1   0  10  896.30   25.80
  -1   0  10  946.08   25.23
  -1   0  10  847.38   26.05
  -1   0  11  197.13    9.49
  -1   0  11  186.55   10.39
  -1   0  11  172.63   10.19
  -1   0  12  183.75   10.23
  -1   0  12  207.61   10.35
  -1   0  13    7.76    1.85
  -1   0  13   10.32    2.32
  -1   0  14   53.02    3.83
  -1   0  14   51.39    4.35
  -1   0  14   54.66    4.39
  -1   0  14   55.36    4.39
  -1   0  15   57.38    3.21
  -1   0  15   68.75    3.91
  -1   1  -5   30.19    1.35
  -1   1   5  753.59   14.43
  -1   1   5  790.57   14.48
  -1   1   5  788.38   14.48
  -1   1   6 1844.24   39.70
  -1   1   6 1963.13   38.96
  -1   1   7    5.41    1.38
  -1   1   8  886.30   24.21
  -1   1   8  943.26   24.03
  -1   1   9   31.82    3.72
  -1   1   9   26.74    3.46
  -1   1   9   31.34    3.78
  -1   1   9   36.09    4.30
  -1   1   9   30.02    3.79
  -1   1  10  235.41   10.54
  -1   1  10  231.79   10.96
  -1   1  10  228.06   11.35
  -1   1  10  220.25   11.10
  -1   1  10  217.35   11.23
  -1   1  11    7.84    2.15
  -1   1  11   11.21    2.59
  -1   1  11    7.47    1.96
  -1   1  11    9.80    2.26
  -1   1  11    8.88    2.41
  -1   1  12   18.01    3.11
  -1   1  12   14.72    2.90
  -1   1  13   69.33    5.66
  -1   1  13   74.52    5.66
  -1   1  13   69.44    5.49
  -1   1  14  305.71   10.70
  -1   1  14  285.22   10.02
  -1   1  15   15.48    1.49
  -1   1  15   19.86    1.93
  -1   2  -5 2288.29   42.65
  -1   2  -4   86.29    3.52
  -1   2   3  183.56    5.54
  -1   2   3  172.17    3.59
  -1   2   4  653.09   14.27
  -1   2   5  426.34    9.80
  -1   2   5  433.26   12.22
  -1   2   6   26.24    2.78
  -1   2   7    8.62    1.78
  -1   2   8  470.18   15.80
  -1   2   8  470.08   16.79
  -1   2   8  476.31   16.86
  -1   2   9    0.37    0.97
  -1   2   9    3.88    1.71
  -1   2   9    3.45    2.00
  -1   2   9    5.89    1.56
  -1   2   9    3.64    1.66
  -1   2   9    2.73    1.31
  -1   2  10  258.06   11.86
  -1   2  10  242.92   12.16
  -1   2  10  241.97   12.03
  -1   2  10  231.34   10.92
  -1   2  10  220.07   11.33
  -1   2  11   14.74    2.72
  -1   2  11   12.96    2.64
  -1   2  11   20.86    2.84
  -1   2  11   12.22    2.54
  -1   2  12  652.87   21.23
  -1   2  12  648.40   20.21
  -1   2  12  704.84   21.19
  -1   2  13    0.30    0.79
  -1   2  13    2.24    1.07
  -1   2  13    0.33    0.93
  -1   2  14  266.39    9.28
  -1   2  14  249.65    9.13
  -1   2  15   14.54    1.39
  -1   3  -6   23.25    1.96
  -1   3  -5 3724.13   69.25
  -1   3  -4  495.81   12.63
  -1   3  -3   61.12    3.42
  -1   3  -2  390.16   10.58
  -1   3  -1  922.22   20.21
  -1   3   1 1251.85   26.21
  -1   3   2   31.67    2.42
  -1   3   3   32.49    2.49
  -1   3   4 1319.19   27.37
  -1   3   5  218.43    8.00
  -1   3   5  218.00    7.03
  -1   3   6  465.59   14.00
  -1   3   7   36.38    3.60
  -1   3   8  175.03    8.92
  -1   3   8  186.68   10.19
  -1   3   9   16.95    2.75
  -1   3   9   22.02    3.56
  -1   3   9   16.05    3.08
  -1   3   9   15.66    2.89
  -1   3   9   17.86    3.20
  -1   3  10  484.82   17.88
  -1   3  10  476.52   17.49
  -1   3  10  484.85   18.42
  -1   3  10  460.57   17.40
  -1   3  10  473.66   16.95
  -1   3  11    0.84    1.10
  -1   3  11    0.74    0.88
  -1   3  12   19.61    2.99
  -1   3  12   26.04    3.17
  -1   3  12   31.32    3.50
  -1   3  13    3.23    1.14
  -1   3  13    2.65    1.25
  -1   3  14   40.30    3.00
  -1   3  14   38.63    2.68
  -1   4  -6   35.32    2.92
  -1   4  -5   69.56    4.29
  -1   4  -4    5.94    1.29
  -1   4  -3  812.32   19.74
  -1   4  -2  165.17    6.88
  -1   4  -1  372.18   11.30
  -1   4   1 2445.96   48.66
  -1   4   2  740.16   18.43
  -1   4   3  445.00   12.89
  -1   4   4  536.22   14.64
  -1   4   5  168.28    6.93
  -1   4   5  187.25    7.35
  -1   4   6  317.85   11.01
  -1   4   7   71.63    5.10
  -1   4   8  154.18    8.17
  -1   4   8  155.61    9.33
  -1   4   8  149.16    9.29
  -1   4   9  138.24    8.77
  -1   4   9  128.91    8.58
  -1   4   9  121.98    8.91
  -1   4   9  152.96    8.28
  -1   4   9  145.31    8.95
  -1   4  10  290.67   12.82
  -1   4  10  303.40   13.97
  -1   4  10  301.35   12.28
  -1   4  10  321.94   13.34
  -1   4  11   64.98    5.62
  -1   4  11   66.48    5.14
  -1   4  12   44.69    4.20
  -1   4  13   28.68    2.68
  -1   4  13   30.70    3.00
  -1   4  14   69.41    3.12
  -1   5  -6  141.24    7.06
  -1   5  -5  913.81   23.08
  -1   5  -4    9.04    1.81
  -1   5  -3 1016.64   25.09
  -1   5  -2   86.55    5.45
  -1   5  -1  250.36    9.80
  -1   5   1    5.06    1.39
  -1   5   2   30.65    3.21
  -1   5   3  463.11   14.54
  -1   5   4   78.13    5.16
  -1   5   5  280.21   10.35
  -1   5   7   55.09    5.53
  -1   5   7   40.44    3.74
  -1   5   8    8.87    2.35
  -1   5   8    6.50    1.63
  -1   5   8    5.73    1.93
  -1   5   9    9.75    2.54
  -1   5   9    9.23    2.26
  -1   5   9   10.17    2.33
  -1   5   9    9.29    2.25
  -1   5  10   98.70    7.26
  -1   5  11    2.50    1.10
  -1   5  12  211.71    8.38
  -1   6  -6   38.28    3.94
  -1   6  -6   40.04    4.01
  -1   6  -5  698.09   20.47
  -1   6  -4  131.14    7.55
  -1   6  -3  287.02   11.82
  -1   6  -2    0.33    0.79
  -1   6  -1 1312.88   32.11
  -1   6   1  509.63   16.83
  -1   6   2   75.48    5.61
  -1   6   3   69.46    5.38
  -1   6   4  227.48   10.07
  -1   6   4  220.90    9.99
  -1   6   5  215.17    9.46
  -1   6   5  219.92    9.64
  -1   6   7  808.69   24.85
  -1   6   8  499.12   17.46
  -1   6   8  508.24   17.83
  -1   6   8  482.30   17.34
  -1   6   9   90.39    6.85
  -1   6   9   -0.31    0.00
  -1   6  10   88.35    6.19
  -1   6  11    0.21    0.44
  -1   6  12  112.83    4.88
  -1   6  12  107.95    4.31
  -1   7  -6   44.63    4.59
  -1   7  -6   39.37    4.29
  -1   7  -5  341.59   13.98
  -1   7  -5  338.41   13.94
  -1   7  -4   17.30    2.94
  -1   7  -3  192.65   10.12
  -1   7  -2   56.31    5.37
  -1   7  -1  355.73   14.46
  -1   7   1  204.03   10.59
  -1   7   2  125.07    8.05
  -1   7   2  124.10    7.99
  -1   7   3  293.52   12.81
  -1   7   3  269.24   12.27
  -1   7   4  114.13    7.32
  -1   7   4  108.89    7.21
  -1   7   5  158.92    8.23
  -1   7   6   88.09    6.98
  -1   7   7  206.67   10.45
  -1   7   9    4.35    1.51
  -1   7  10  107.45    5.59
  -1   7  11    0.36    0.44
  -1   7  11    0.97    0.51
  -1   8  -7  246.31   10.98
  -1   8  -6  158.92    9.13
  -1   8  -6  159.34    9.19
  -1   8  -5   58.98    5.62
  -1   8  -5   54.62    5.45
  -1   8  -4   28.27    4.07
  -1   8  -4   27.12    3.86
  -1   8  -3 2265.12   53.29
  -1   8  -3 2372.92   53.80
  -1   8  -2  101.00    7.74
  -1   8  -2   95.46    7.45
  -1   8  -1  429.98   17.11
  -1   8   0    3.25    1.64
  -1   8   0    2.34    1.31
  -1   8   1  427.65   16.81
  -1   8   1  393.07   16.27
  -1   8   2   42.59    4.85
  -1   8   2   44.56    4.92
  -1   8   3  277.62   12.41
  -1   8   3  237.35   11.66
  -1   8   4   16.95    2.80
  -1   8   6  221.89   10.45
  -1   8   8    7.32    1.78
  -1   8   9   37.41    3.14
  -1   9  -6  167.41    9.08
  -1   9  -5  175.14    9.86
  -1   9  -4    0.89    0.82
  -1   9  -4    1.36    1.17
  -1   9  -3  267.52   13.08
  -1   9  -3  280.53   13.31
  -1   9  -2    3.80    1.60
  -1   9  -2    4.32    1.69
  -1   9   0   24.34    3.90
  -1   9   0   24.58    3.78
  -1   9   1  147.02    9.17
  -1   9   1  143.50    9.14
  -1   9   2   10.77    2.33
  -1   9   3   71.26    5.73
  -1   9   4    0.87    0.75
  -1   9   5   58.78    4.65
  -1   9   8  135.36    5.63
  -1  10  -6   51.15    4.27
  -1  10  -5  217.84   10.05
  -1  10  -4   52.72    4.97
  -1  10  -3   81.37    6.39
  -1  10  -2   17.24    3.06
  -1  10   0   78.85    6.27
  -1  10   1  232.44   10.84
  -1  10   2    2.22    1.21
  -1  10   3   88.51    5.40
  -1  10   4    1.15    0.76
  -1  11  -5   45.21    3.47
  -1  11  -4    7.25    1.57
  -1  11  -3  277.76   10.63
  -1  11  -2    0.57    0.85
  -1  11   0   26.30    2.93
  -1  11   1  144.89    6.71
   0 -11  -4   51.35    2.80
   0 -11  -4   51.95    2.69
   0 -11  -3   50.59    3.12
   0 -11  -3   56.41    3.29
   0 -11  -2   85.77    4.22
   0 -11  -2   88.57    4.31
   0 -11  -1    8.73    1.48
   0 -11  -1   15.08    2.10
   0 -11  -1   13.01    1.94
   0 -11   0    8.96    1.87
   0 -11   0    9.18    1.80
   0 -11   1   98.34    5.71
   0 -11   1   95.74    5.96
   0 -11   1   95.80    5.95
   0 -11   2   30.97    2.57
   0 -11   2   37.87    3.37
   0 -11   2   32.72    3.56
   0 -11   2   42.81    4.00
   0 -11   3   61.87    4.24
   0 -11   3  188.89    6.87
   0 -11   4    5.23    1.36
   0 -11   4    4.42    1.38
   0 -11   4    3.25    1.13
   0 -11   4    4.16    1.44
   0 -11   5  173.88    6.29
   0 -11   5  161.36    7.14
   0 -11   5  171.85    7.31
   0 -11   5  173.45    7.35
   0 -11   5  190.12    8.15
   0 -11   6    0.13    0.42
   0 -11   6   -0.15    0.56
   0 -11   6    0.56    0.30
   0 -11   6   -0.14    0.00
   0 -11   7   48.85    2.69
   0 -11   7   55.87    3.07
   0 -10  -6   28.79    2.47
   0 -10  -6   24.80    2.41
   0 -10  -6   27.90    2.44
   0 -10  -6   28.87    2.55
   0 -10  -5    0.66    0.53
   0 -10  -5    0.66    0.70
   0 -10  -4   61.00    4.51
   0 -10  -4   65.35    4.84
   0 -10  -4   71.27    5.07
   0 -10  -4   62.33    4.54
   0 -10  -3   66.06    4.59
   0 -10  -3   66.02    5.15
   0 -10  -3   62.99    4.80
   0 -10  -3   62.36    4.50
   0 -10  -3   64.01    5.14
   0 -10  -3   61.40    4.73
   0 -10  -2   77.05    5.66
   0 -10  -2   80.82    5.92
   0 -10  -2   80.47    5.56
   0 -10  -2   74.49    5.63
   0 -10  -2   78.01    5.82
   0 -10  -2   73.99    5.22
   0 -10  -1  188.09    9.18
   0 -10  -1  183.20    8.69
   0 -10  -1  185.01    8.05
   0 -10  -1  191.01    8.76
   0 -10  -1  184.90    9.15
   0 -10   0  148.96    8.20
   0 -10   0  147.43    8.88
   0 -10   0  147.76    8.90
   0 -10   0  147.73    8.40
   0 -10   0  163.96    8.35
   0 -10   1  123.43    7.16
   0 -10   1  111.22    7.87
   0 -10   1  129.04    8.36
   0 -10   1  120.17    7.85
   0 -10   2  133.92    8.31
   0 -10   2  125.75    7.99
   0 -10   2  123.27    7.99
   0 -10   3   48.21    4.15
   0 -10   3   59.10    5.69
   0 -10   3   50.40    4.20
   0 -10   4    2.83    1.29
   0 -10   4    4.02    1.54
   0 -10   4    3.57    1.33
   0 -10   4    4.06    1.31
   0 -10   4    1.71    1.11
   0 -10   5  394.33   14.64
   0 -10   5  372.19   13.27
   0 -10   5  393.53   14.67
   0 -10   6   23.33    3.26
   0 -10   6   19.59    2.74
   0 -10   6   21.30    2.82
   0 -10   6   24.56    3.13
   0 -10   7  431.81   12.38
   0 -10   7  434.90   13.93
   0 -10   7  441.22   14.87
   0 -10   8   29.93    2.56
   0 -10   8   23.64    2.70
   0 -10   8   23.47    2.79
   0 -10   9  134.59    6.00
   0 -10   9  121.39    5.79
   0 -10   9  118.05    5.51
   0 -10  10   12.29    1.41
   0  -9  -8  136.10    5.76
   0  -9  -8  141.97    5.69
   0  -9  -8  133.31    5.79
   0  -9  -8  133.07    5.48
   0  -9  -8  133.83    5.39
   0  -9  -7   -0.25    0.71
   0  -9  -7    0.99    0.87
   0  -9  -7    2.04    1.05
   0  -9  -7    1.51    0.93
   0  -9  -6   22.39    3.06
   0  -9  -6   19.14    2.77
   0  -9  -5   28.50    3.69
   0  -9  -5   39.07    4.23
   0  -9  -4   88.33    5.87
   0  -9  -4  103.29    7.25
   0  -9  -4   88.50    5.85
   0  -9  -3    3.97    1.55
   0  -9  -3    1.26    1.48
   0  -9  -3    1.15    0.91
   0  -9  -3    2.68    1.28
   0  -9  -2  404.04   15.94
   0  -9  -2  401.94   16.08
   0  -9  -2  437.43   16.65
   0  -9  -2  431.46   16.79
   0  -9  -1  222.73   10.99
   0  -9  -1  218.15   11.66
   0  -9  -1  210.45   10.89
   0  -9  -1  198.83   10.95
   0  -9  -1  204.39   11.27
   0  -9   0  172.74   10.45
   0  -9   0  171.72    9.29
   0  -9   0  158.01    8.78
   0  -9   0  155.08   10.02
   0  -9   0  175.85    9.88
   0  -9   0  165.70   10.69
   0  -9   0  180.54   10.30
   0  -9   1  314.90   14.90
   0  -9   1  342.52   15.47
   0  -9   1  338.34   14.63
   0  -9   1  317.15   12.73
   0  -9   1  341.61   14.08
   0  -9   1  349.45   15.36
   0  -9   1  323.59   15.55
   0  -9   2   73.21    6.63
   0  -9   2   72.80    5.86
   0  -9   2   76.18    5.63
   0  -9   2   68.09    6.61
   0  -9   2   67.78    5.39
   0  -9   3   95.30    7.86
   0  -9   3   86.91    7.28
   0  -9   3   92.15    7.63
   0  -9   3   99.08    6.82
   0  -9   3  101.84    6.61
   0  -9   3  100.32    7.91
   0  -9   3   78.79    7.29
   0  -9   4  100.21    8.08
   0  -9   4  107.06    7.29
   0  -9   4  113.45    8.33
   0  -9   4   96.27    7.73
   0  -9   4  102.24    7.92
   0  -9   5   55.67    4.68
   0  -9   5   56.50    5.70
   0  -9   5   57.23    5.75
   0  -9   5   55.05    5.27
   0  -9   5   56.50    5.26
   0  -9   5   56.28    5.43
   0  -9   6  126.26    8.78
   0  -9   6  131.24    8.33
   0  -9   6  127.38    7.46
   0  -9   6  129.06    8.35
   0  -9   6  136.60    7.97
   0  -9   6  131.40    8.41
   0  -9   6  127.87    8.13
   0  -9   7  267.47   12.61
   0  -9   7  261.69   11.27
   0  -9   7  281.23   12.19
   0  -9   7  266.13   12.25
   0  -9   7  271.62   11.38
   0  -9   7  265.74   11.34
   0  -9   7  250.08   11.07
   0  -9   8    1.51    1.20
   0  -9   8    1.06    0.92
   0  -9   8    1.94    1.03
   0  -9   8    0.31    0.87
   0  -9   8   -0.37    0.78
   0  -9   9  327.09   11.22
   0  -9   9  356.81   11.45
   0  -9   9  352.96   10.64
   0  -9  10    0.99    0.91
   0  -9  10    0.23    0.88
   0  -9  10    0.48    0.81
   0  -9  10    0.65    0.76
   0  -9  11  159.07    6.36
   0  -9  11  179.74    6.79
   0  -8 -10  101.51    4.29
   0  -8  -9    0.33    0.56
   0  -8  -9    0.40    0.60
   0  -8  -9    1.23    0.69
   0  -8  -9    0.87    0.69
   0  -8  -8  150.76    7.77
   0  -8  -8  136.33    7.50
   0  -8  -8  144.69    7.66
   0  -8  -8  135.74    7.22
   0  -8  -7    0.37    0.79
   0  -8  -7   -0.39    1.00
   0  -8  -7   -0.39    0.83
   0  -8  -6  235.23   11.78
   0  -8  -6  210.29   11.22
   0  -8  -5    4.32    1.84
   0  -8  -4  162.57   10.09
   0  -8  -4  168.03    9.13
   0  -8  -4  141.80    8.46
   0  -8  -3  158.42    9.82
   0  -8  -3  168.76   10.37
   0  -8  -3  156.68    9.41
   0  -8  -3  161.60    9.52
   0  -8  -2   12.57    2.72
   0  -8  -2    6.58    2.29
   0  -8  -2   17.36    3.23
   0  -8  -2   10.28    2.67
   0  -8  -2   10.32    2.37
   0  -8  -1   16.25    3.12
   0  -8  -1   16.37    3.32
   0  -8  -1   19.11    3.29
   0  -8  -1   19.00    3.48
   0  -8  -1   11.65    2.74
   0  -8  -1   17.96    3.04
   0  -8   0  227.42   11.94
   0  -8   0  216.72   11.88
   0  -8   0  213.45   12.37
   0  -8   0  211.99   11.73
   0  -8   0  218.02   11.26
   0  -8   1  133.22    8.84
   0  -8   1  131.52    9.19
   0  -8   1  115.07    8.67
   0  -8   1  133.57    7.77
   0  -8   1  139.67    9.42
   0  -8   1  124.95    9.26
   0  -8   2  107.44    7.13
   0  -8   2  102.30    8.13
   0  -8   2  111.36    7.23
   0  -8   2   89.84    7.49
   0  -8   3  564.39   20.79
   0  -8   3  572.63   19.28
   0  -8   3  555.45   20.55
   0  -8   3  545.33   21.15
   0  -8   3  565.99   20.84
   0  -8   3  567.89   18.98
   0  -8   4    8.64    2.41
   0  -8   4   12.19    2.50
   0  -8   4    9.94    2.64
   0  -8   4    5.94    1.97
   0  -8   4    8.05    2.28
   0  -8   4    9.69    2.34
   0  -8   4   11.65    2.25
   0  -8   5   16.49    3.29
   0  -8   5    9.67    2.52
   0  -8   5   11.08    2.66
   0  -8   5   12.85    2.62
   0  -8   5   12.32    2.54
   0  -8   5   11.94    2.76
   0  -8   5   12.53    2.70
   0  -8   5   11.61    2.40
   0  -8   6   10.42    2.65
   0  -8   6   10.17    2.47
   0  -8   6    7.35    1.94
   0  -8   6   11.12    2.51
   0  -8   6    5.46    1.87
   0  -8   6    8.60    2.41
   0  -8   6   11.06    2.18
   0  -8   6   11.48    2.64
   0  -8   6    7.09    2.15
   0  -8   7  375.48   15.16
   0  -8   7  429.75   17.26
   0  -8   7  428.49   16.26
   0  -8   7  436.32   17.18
   0  -8   7  403.31   15.77
   0  -8   7  406.35   15.56
   0  -8   7  407.32   17.05
   0  -8   8   68.68    5.81
   0  -8   8   71.53    6.25
   0  -8   8   60.63    5.66
   0  -8   8   68.94    6.35
   0  -8   9  351.11   13.76
   0  -8   9  351.91   14.19
   0  -8   9  336.35   13.44
   0  -8  10   36.34    3.82
   0  -8  10   38.71    4.12
   0  -8  10   37.16    3.92
   0  -8  10   37.71    4.18
   0  -8  11  274.04   10.79
   0  -8  11  274.18   10.35
   0  -8  12    8.16    1.43
   0  -8  12    6.16    1.25
   0  -7 -11    2.07    0.72
   0  -7 -10   53.65    3.77
   0  -7 -10   56.32    4.05
   0  -7 -10   51.73    4.15
   0  -7 -10   52.68    3.73
   0  -7  -9    2.57    1.00
   0  -7  -9    1.71    1.20
   0  -7  -9    1.32    0.99
   0  -7  -8    3.49    1.54
   0  -7  -8    0.43    1.11
   0  -7  -8    1.68    1.33
   0  -7  -7   48.11    5.41
   0  -7  -7   45.96    5.24
   0  -7  -6  770.04   25.09
   0  -7  -6  723.79   24.56
   0  -7  -5  113.11    8.56
   0  -7  -5  118.85    8.69
   0  -7  -4  442.73   16.77
   0  -7  -4  445.55   18.02
   0  -7  -4  457.00   16.48
   0  -7  -4  469.35   16.59
   0  -7  -3   12.65    2.80
   0  -7  -3   12.99    2.64
   0  -7  -3   16.71    3.08
   0  -7  -2  111.40    7.81
   0  -7  -2  117.67    8.19
   0  -7  -2  111.21    7.42
   0  -7  -2  119.39    8.37
   0  -7  -2  106.59    7.73
   0  -7  -1  163.92    9.34
   0  -7  -1  159.87    9.91
   0  -7  -1  149.61    9.32
   0  -7  -1  181.82    9.38
   0  -7  -1  153.97    9.41
   0  -7   0  185.51   10.26
   0  -7   0  185.56   10.30
   0  -7   0  182.17   10.20
   0  -7   0  193.09   10.89
   0  -7   0  180.67    9.75
   0  -7   1  189.91   10.42
   0  -7   1  180.64   10.24
   0  -7   1  187.12    8.82
   0  -7   1  159.87   10.04
   0  -7   1  181.52    9.94
   0  -7   2  183.79    8.94
   0  -7   2  186.12    9.38
   0  -7   2  192.92   10.43
   0  -7   3   48.71    5.24
   0  -7   3   60.68    5.95
   0  -7   3   55.86    4.95
   0  -7   3   57.14    5.64
   0  -7   3   62.47    5.42
   0  -7   3   48.85    5.25
   0  -7   4 1984.55   47.87
   0  -7   4 1927.64   44.84
   0  -7   4 1987.66   47.12
   0  -7   4 1988.43   46.49
   0  -7   4 2045.47   47.49
   0  -7   5  487.69   18.51
   0  -7   5  481.93   16.85
   0  -7   5  445.05   17.32
   0  -7   5  496.91   18.53
   0  -7   5  472.58   17.74
   0  -7   5  443.00   17.30
   0  -7   6  117.91    8.49
   0  -7   6  108.68    7.71
   0  -7   6  100.49    7.44
   0  -7   6  106.70    7.98
   0  -7   6  109.77    7.09
   0  -7   6  112.39    7.63
   0  -7   6  106.59    7.84
   0  -7   7  305.10   13.07
   0  -7   7  293.86   13.29
   0  -7   7  294.62   12.94
   0  -7   7  313.11   14.42
   0  -7   7  332.16   14.93
   0  -7   8  124.99    8.55
   0  -7   8  114.11    7.95
   0  -7   8  115.07    8.17
   0  -7   9  228.48   12.17
   0  -7   9  211.20   11.11
   0  -7  10   12.68    2.71
   0  -7  10    8.92    2.37
   0  -7  10   16.23    2.42
   0  -7  10   12.21    2.55
   0  -7  11  385.65   14.59
   0  -7  11  354.44   12.16
   0  -7  11  395.45   14.21
   0  -7  12    0.90    0.96
   0  -7  12    1.00    0.77
   0  -7  12    1.10    0.87
   0  -7  13  180.92    6.46
   0  -7  13  174.69    5.10
   0  -6 -12    0.67    0.55
   0  -6 -11  106.80    5.36
   0  -6 -11  113.87    6.29
   0  -6 -10   62.69    4.84
   0  -6 -10   51.85    4.62
   0  -6 -10   60.52    5.01
   0  -6  -9    9.07    2.00
   0  -6  -9    8.62    2.29
   0  -6  -9    8.86    2.20
   0  -6  -8  115.53    8.46
   0  -6  -8  115.02    8.35
   0  -6  -7   18.93    3.06
   0  -6  -7   22.03    3.74
   0  -6  -7   16.34    3.40
   0  -6  -6   36.23    4.18
   0  -6  -6   32.92    4.57
   0  -6  -6   34.92    4.72
   0  -6  -5   49.81    4.85
   0  -6  -5   46.78    5.36
   0  -6  -4  170.65    9.28
   0  -6  -4  188.91   10.52
   0  -6  -4  176.02    9.17
   0  -6  -3   40.93    4.53
   0  -6  -3   49.83    4.54
   0  -6  -3   37.18    4.00
   0  -6  -3   43.86    4.44
   0  -6  -2  969.83   27.12
   0  -6  -2  981.72   25.75
   0  -6  -1   12.13    2.27
   0  -6  -1   16.03    2.64
   0  -6  -1   12.82    2.48
   0  -6   0  214.15    9.90
   0  -6   0  203.29    9.80
   0  -6   0  209.43   10.45
   0  -6   1  142.82    7.92
   0  -6   1  147.39    8.10
   0  -6   1  144.45    8.57
   0  -6   3  450.03   15.50
   0  -6   3  448.14   16.33
   0  -6   3  445.39   15.61
   0  -6   4  369.09   14.68
   0  -6   4  388.50   15.07
   0  -6   4  400.80   14.67
   0  -6   5  297.96   12.90
   0  -6   5  284.98   12.12
   0  -6   5  268.94   12.17
   0  -6   5  266.45   11.80
   0  -6   5  256.69    9.55
   0  -6   5  259.12   11.19
   0  -6   5  255.57   11.94
   0  -6   6  201.36   10.79
   0  -6   6  221.69   10.32
   0  -6   6  210.14   10.89
   0  -6   6  196.90    8.59
   0  -6   6  206.08    9.94
   0  -6   6  195.14   10.13
   0  -6   6  194.16    9.81
   0  -6   6  207.00   10.17
   0  -6   7  202.21   10.00
   0  -6   7  180.01    9.37
   0  -6   7  202.88    9.22
   0  -6   7  196.36   10.66
   0  -6   7  194.03   10.16
   0  -6   8   14.12    2.74
   0  -6   8   18.20    2.74
   0  -6   8   14.82    2.82
   0  -6   8   18.12    3.34
   0  -6   8   17.08    2.90
   0  -6   8   18.95    2.69
   0  -6   9  295.63   11.51
   0  -6   9  278.77   13.15
   0  -6   9  305.58   14.42
   0  -6   9  334.51   13.57
   0  -6   9  345.45   14.18
   0  -6   9  315.47   12.92
   0  -6  10   24.83    3.93
   0  -6  10   26.21    3.74
   0  -6  10   37.50    4.40
   0  -6  10   33.92    4.00
   0  -6  10   33.28    3.47
   0  -6  11  438.38   16.69
   0  -6  11  439.12   17.03
   0  -6  11  484.38   16.15
   0  -6  11  445.16   14.00
   0  -6  11  436.03   16.30
   0  -6  12   22.74    3.00
   0  -6  12   19.97    2.25
   0  -6  12   17.92    2.90
   0  -6  13  216.29    8.53
   0  -6  13  222.10    9.10
   0  -6  14   42.18    2.68
   0  -6  14   48.09    3.04
   0  -5 -12  136.67    6.61
   0  -5 -11   13.58    2.28
   0  -5 -11   14.17    2.50
   0  -5 -10  195.93   10.08
   0  -5 -10  190.38   10.11
   0  -5  -9   59.69    5.89
   0  -5  -9   64.65    6.12
   0  -5  -8  276.80   13.59
   0  -5  -8  264.84   13.36
   0  -5  -8  285.35   12.24
   0  -5  -8  272.18   13.56
   0  -5  -7  442.48   15.71
   0  -5  -7  414.88   17.16
   0  -5  -7  415.46   17.14
   0  -5  -6 1202.42   30.37
   0  -5  -6 1163.19   32.43
   0  -5  -6 1205.27   32.81
   0  -5  -5  205.52   10.72
   0  -5  -5  225.93   10.11
   0  -5  -4  538.84   16.56
   0  -5  -4  527.11   16.48
   0  -5  -3  122.31    6.60
   0  -5  -3  101.06    6.34
   0  -5  -2 2148.57   45.56
   0  -5  -2 2209.41   46.79
   0  -5  -2 2211.19   45.73
   0  -5  -2 2128.18   45.64
   0  -5  -1    9.22    1.70
   0  -5  -1    7.69    1.65
   0  -5  -1    6.03    1.48
   0  -5  -1    6.37    1.61
   0  -5   0  434.05   13.83
   0  -5   0  434.33   13.86
   0  -5   0  450.19   14.63
   0  -5   1  149.34    7.30
   0  -5   1  148.16    7.32
   0  -5   1  155.98    7.85
   0  -5   3  130.08    6.82
   0  -5   3  142.54    7.13
   0  -5   3  140.28    7.47
   0  -5   4  260.17   10.20
   0  -5   4  256.05   10.65
   0  -5   4  249.88    8.55
   0  -5   4  254.65   10.07
   0  -5   5  372.00   11.85
   0  -5   5  371.86   13.44
   0  -5   6   89.98    5.50
   0  -5   6   80.32    5.62
   0  -5   7 1377.04   32.07
   0  -5   7 1362.96   33.51
   0  -5   7 1392.94   31.95
   0  -5   7 1327.69   34.40
   0  -5   7 1345.54   32.55
   0  -5   8  211.97   11.30
   0  -5   8  228.88   10.70
   0  -5   8  219.70    9.97
   0  -5   8  215.06   10.21
   0  -5   8  204.16    9.90
   0  -5   8  196.41    9.71
   0  -5   9  398.90   15.29
   0  -5   9  401.36   16.59
   0  -5   9  398.14   15.21
   0  -5   9  417.34   15.74
   0  -5   9  419.36   15.09
   0  -5  10   95.07    7.47
   0  -5  10   94.08    6.83
   0  -5  10  105.31    7.37
   0  -5  10   93.18    6.65
   0  -5  11  141.47    8.29
   0  -5  11  138.07    8.74
   0  -5  11  148.25    8.67
   0  -5  12    5.63    1.71
   0  -5  12    2.38    1.26
   0  -5  12    2.29    1.22
   0  -5  12    3.00    1.32
   0  -5  12    4.00    1.37
   0  -5  13  348.21   12.85
   0  -5  13  367.63   12.41
   0  -5  13  343.35   12.45
   0  -5  14   19.18    2.27
   0  -5  14   20.34    2.33
   0  -5  14   15.60    1.64
   0  -5  15   98.87    3.84
   0  -4 -13   49.11    3.15
   0  -4 -12  194.12    9.04
   0  -4 -11  114.98    7.82
   0  -4 -11  121.89    7.17
   0  -4 -10   62.92    5.70
   0  -4 -10   67.70    6.01
   0  -4  -9  146.06    8.19
   0  -4  -9  145.63    9.29
   0  -4  -9  141.08    9.11
   0  -4  -8  114.75    7.20
   0  -4  -8  110.70    7.93
   0  -4  -8  117.76    8.34
   0  -4  -8  128.42    8.63
   0  -4  -7  169.98    8.64
   0  -4  -7  168.81    9.69
   0  -4  -7  171.82    9.86
   0  -4  -6  741.28   20.89
   0  -4  -6  783.69   23.09
   0  -4  -5   30.09    2.83
   0  -4  -5   34.63    3.35
   0  -4  -4  536.20   15.19
   0  -4  -4  554.63   15.59
   0  -4  -3  122.74    6.01
   0  -4  -3  126.23    5.89
   0  -4  -3  129.57    6.33
   0  -4  -3  132.02    5.95
   0  -4  -2   54.34    3.71
   0  -4  -2   54.60    3.69
   0  -4  -2   50.66    3.86
   0  -4  -2   49.43    3.52
   0  -4  -1  164.77    6.67
   0  -4  -1  162.38    6.71
   0  -4  -1  169.34    6.84
   0  -4   0  108.34    5.10
   0  -4   0   96.58    4.98
   0  -4   0   90.84    4.89
   0  -4   1  380.95   11.47
   0  -4   1  377.94   11.53
   0  -4   2  857.87   20.46
   0  -4   2  858.76   20.48
   0  -4   3  814.40   19.59
   0  -4   3  804.53   19.58
   0  -4   3  790.18   20.15
   0  -4   4 2202.95   44.66
   0  -4   4 2248.46   45.57
   0  -4   4 2189.62   44.72
   0  -4   5  354.35   11.15
   0  -4   5  357.78   11.73
   0  -4   6  359.17   11.73
   0  -4   6  316.37   10.80
   0  -4   7  168.23    8.23
   0  -4   8  186.38    9.24
   0  -4   8  200.36   10.25
   0  -4   8  180.38    8.95
   0  -4   8  180.77    8.83
   0  -4   8  175.87    7.56
   0  -4   8  204.08    9.66
   0  -4   9  255.93   11.45
   0  -4   9  252.38   12.08
   0  -4   9  234.61   10.93
   0  -4   9  247.46   11.03
   0  -4   9  275.63   12.08
   0  -4   9  240.98    9.68
   0  -4  10   35.95    4.11
   0  -4  10   35.11    3.53
   0  -4  10   40.75    4.49
   0  -4  10   41.33    4.42
   0  -4  10   40.00    4.63
   0  -4  11  226.19   11.07
   0  -4  11  246.80   10.09
   0  -4  11  249.72   11.63
   0  -4  11  249.87   11.57
   0  -4  11  238.05   11.39
   0  -4  12   30.15    3.93
   0  -4  12   44.93    4.57
   0  -4  12   43.89    4.50
   0  -4  12   41.09    4.33
   0  -4  13  358.01   11.98
   0  -4  13  389.58   11.83
   0  -4  13  379.98   11.82
   0  -4  13  395.65   12.00
   0  -4  14   58.88    4.14
   0  -4  14   55.89    4.20
   0  -4  15   67.29    3.29
   0  -3 -13   61.70    4.02
   0  -3 -12  141.37    8.00
   0  -3 -11    9.04    2.24
   0  -3 -10  266.33   12.14
   0  -3  -9   84.07    6.66
   0  -3  -9   89.49    6.88
   0  -3  -8  380.46   14.95
   0  -3  -8  373.92   14.94
   0  -3  -8  386.73   14.51
   0  -3  -5   56.78    3.23
   0  -3  -4  256.56    8.18
   0  -3  -3  648.51   15.23
   0  -3  -3  645.04   15.14
   0  -3  -3  639.63   15.64
   0  -3  -2  515.96   12.92
   0  -3  -2  517.54   12.92
   0  -3  -2  538.20   13.20
   0  -3  -1  162.58    5.87
   0  -3  -1  159.74    5.83
   0  -3  -1  162.97    5.81
   0  -3   0 3031.25   58.65
   0  -3   0 3177.85   58.67
   0  -3   0 3169.61   58.33
   0  -3   2 1013.84   22.13
   0  -3   2 1058.24   22.32
   0  -3   3  856.99   19.18
   0  -3   3  878.91   19.31
   0  -3   4    6.01    1.06
   0  -3   4    4.98    1.05
   0  -3   4    5.82    0.75
   0  -3   4    6.08    1.05
   0  -3   5  230.49    7.66
   0  -3   5  228.40    6.41
   0  -3   6  249.24    7.77
   0  -3   6  262.75    7.58
   0  -3   6  264.91    9.54
   0  -3   7   86.59    4.21
   0  -3   7   91.55    5.03
   0  -3   7   79.54    5.33
   0  -3   8   86.75    5.39
   0  -3   8   88.88    6.04
   0  -3   8   81.77    5.67
   0  -3   8   87.83    4.55
   0  -3   8   76.01    5.76
   0  -3   9  575.36   15.72
   0  -3   9  636.94   19.81
   0  -3   9  607.77   18.03
   0  -3   9  645.40   20.30
   0  -3   9  538.70   18.29
   0  -3   9  605.53   18.86
   0  -3   9  618.58   19.46
   0  -3  10   58.78    5.03
   0  -3  10   79.12    5.91
   0  -3  10   64.87    5.93
   0  -3  10   64.76    5.53
   0  -3  10   64.71    5.57
   0  -3  11   92.99    6.73
   0  -3  11   85.76    6.70
   0  -3  11   95.64    6.58
   0  -3  11   83.20    7.01
   0  -3  11   85.96    6.02
   0  -3  12   68.93    5.64
   0  -3  12   57.59    5.06
   0  -3  12   61.43    5.54
   0  -3  12   65.62    5.57
   0  -3  12   64.45    5.26
   0  -3  13  204.37    9.97
   0  -3  13  215.63    9.72
   0  -3  13  208.42    9.75
   0  -3  14    6.94    1.64
   0  -3  14    7.11    1.58
   0  -3  14    4.82    1.34
   0  -3  14   10.01    1.74
   0  -3  15  224.03    6.53
   0  -3  15  237.76    6.53
   0  -2 -12   53.41    4.80
   0  -2 -11  155.20    9.08
   0  -2  -7  155.81    7.50
   0  -2  -4 1573.92   30.23
   0  -2  -3   22.37    1.57
   0  -2  -3   22.49    1.71
   0  -2  -3   22.46    1.59
   0  -2  -2 2370.72   43.81
   0  -2  -2 2353.96   43.80
   0  -2  -1 1187.16   23.54
   0  -2  -1 1216.99   23.60
   0  -2   0  256.68    6.70
   0  -2   2 1318.16   25.42
   0  -2   2 1287.84   23.78
   0  -2   2 1313.52   25.37
   0  -2   3  368.63    8.81
   0  -2   3  359.38    8.73
   0  -2   3  348.39    7.78
   0  -2   4  889.34   18.21
   0  -2   4  864.65   17.85
   0  -2   4  857.62   17.81
   0  -2   4  879.20   17.56
   0  -2   5 1082.30   21.72
   0  -2   5 1129.67   22.40
   0  -2   6  678.50   17.23
   0  -2   6  655.34   16.54
   0  -2   6  653.98   15.32
   0  -2   7  215.47    8.57
   0  -2   7  229.76    7.81
   0  -2   8  332.62   11.91
   0  -2   8  322.72   10.44
   0  -2   9    3.45    1.10
   0  -2   9    1.51    1.20
   0  -2   9    1.71    0.78
   0  -2   9    1.49    1.25
   0  -2   9    2.32    1.11
   0  -2   9    3.25    1.19
   0  -2  10 1788.53   41.01
   0  -2  10 1805.39   41.46
   0  -2  10 1690.80   42.14
   0  -2  10 1694.75   40.39
   0  -2  10 1738.87   38.45
   0  -2  10 1850.53   42.81
   0  -2  11  733.43   22.04
   0  -2  11  742.63   23.87
   0  -2  11  794.60   23.26
   0  -2  11  729.74   22.17
   0  -2  12   42.92    4.33
   0  -2  12   38.57    4.46
   0  -2  12   45.60    5.10
   0  -2  12   39.55    4.40
   0  -2  12   46.57    4.54
   0  -2  13  302.91   11.71
   0  -2  13  309.86   13.04
   0  -2  13  327.03   13.71
   0  -2  13  316.74   12.56
   0  -2  13  312.90   11.95
   0  -2  14    0.90    1.00
   0  -2  14    1.18    0.69
   0  -2  14    1.69    0.87
   0  -2  14    0.83    0.83
   0  -2  15  162.44    6.07
   0  -2  15  173.83    6.73
   0  -1 -11  324.33   13.17
   0  -1 -10  357.24   14.09
   0  -1  -7   30.97    2.67
   0  -1  -6    2.26    0.80
   0  -1  -4 1500.66   26.73
   0  -1  -3 1185.25   21.94
   0  -1  -2  364.52    7.55
   0  -1  -2  359.56    7.55
   0  -1  -1  429.81    8.74
   0  -1  -1  428.76    8.76
   0  -1   0   11.06    0.77
   0  -1   1   97.36    2.25
   0  -1   2  796.20   15.02
   0  -1   2  764.59   14.79
   0  -1   2  804.89   15.05
   0  -1   3   91.80    2.61
   0  -1   3   93.03    2.62
   0  -1   3   86.70    2.95
   0  -1   3   85.47    2.64
   0  -1   4 1670.04   31.97
   0  -1   4 1689.97   30.17
   0  -1   5  203.59    6.35
   0  -1   6 1257.47   26.18
   0  -1   6 1264.76   27.44
   0  -1   6 1198.36   27.14
   0  -1   7  274.89    9.14
   0  -1   7  258.89    9.87
   0  -1   7  287.94   10.27
   0  -1   8  109.20    5.78
   0  -1   8  107.27    6.40
   0  -1   9  293.70   11.07
   0  -1   9  310.18   12.81
   0  -1   9  325.05   12.82
   0  -1   9  301.75   11.68
   0  -1   9  307.41   12.46
   0  -1   9  278.60   12.24
   0  -1  10   57.37    5.41
   0  -1  10   51.37    4.74
   0  -1  10   49.04    4.88
   0  -1  10   55.17    4.65
   0  -1  10   54.89    5.40
   0  -1  10   48.71    4.87
   0  -1  11   18.25    3.14
   0  -1  11   17.78    2.84
   0  -1  11   17.18    3.02
   0  -1  11   26.06    3.69
   0  -1  11   17.88    3.27
   0  -1  11   14.39    2.43
   0  -1  12    8.37    2.07
   0  -1  12    4.64    1.62
   0  -1  12    6.38    2.05
   0  -1  12    5.87    1.64
   0  -1  13  560.40   16.73
   0  -1  13  558.03   17.92
   0  -1  13  516.95   18.36
   0  -1  13  590.82   18.82
   0  -1  13  570.88   19.28
   0  -1  14   60.97    4.25
   0  -1  14   71.52    5.32
   0  -1  14   71.10    4.79
   0  -1  14   65.08    3.90
   0  -1  15  212.74    7.71
   0  -1  15  216.31    8.07
   0   0  -6  636.59   14.17
   0   0  -5  183.80    5.50
   0   0  -4   32.15    1.79
   0   0   1    2.45    0.25
   0   0   2  489.83    9.72
   0   0   3    2.85    0.48
   0   0   4   28.79    1.75
   0   0   5  179.02    5.61
   0   0   5  172.78    6.07
   0   0   6  683.87   15.34
   0   0   6  639.48   16.35
   0   0   6  667.14   16.93
   0   0   7  490.73   14.05
   0   0   8  617.13   17.49
   0   0   9  696.50   19.41
   0   0   9  656.59   19.72
   0   0   9  627.33   19.60
   0   0  10  546.19   17.67
   0   0  10  581.19   19.32
   0   0  10  576.33   18.43
   0   0  10  575.79   19.03
   0   0  11   38.17    4.01
   0   0  11   37.25    4.56
   0   0  11   38.06    4.46
   0   0  11   38.98    4.26
   0   0  11   35.57    4.57
   0   0  12   -0.43    0.79
   0   0  12    2.30    1.46
   0   0  12    2.54    1.06
   0   0  13  174.63    9.30
   0   0  13  162.94    7.51
   0   0  13  176.48    9.73
   0   0  13  186.01    9.52
   0   0  14    3.98    1.30
   0   0  14    3.13    1.24
   0   0  14    2.41    0.95
   0   0  15  124.53    5.54
   0   0  15  126.37    4.96
   0   1  -4 1639.10   29.26
   0   1  -3   85.95    2.47
   0   1  -2  770.79   14.70
   0   1  -1   90.37    2.65
   0   1   0   10.67    0.78
   0   1   1  406.46    8.42
   0   1   2  344.59    7.27
   0   1   3 1115.58   20.92
   0   1   3 1179.81   21.81
   0   1   4 1483.43   26.70
   0   1   4 1612.91   28.85
   0   1   5  222.66    6.40
   0   1   6    2.03    0.59
   0   1   6    2.99    0.94
   0   1   7   25.41    2.80
   0   1   7   22.06    2.77
   0   1   8  332.67   12.23
   0   1   8  325.38   12.36
   0   1   9  287.39   13.37
   0   1   9  289.88   12.26
   0   1   9  306.54   12.57
   0   1   9  304.97   12.39
   0   1   9  290.04   11.71
   0   1  10  373.67   14.79
   0   1  10  356.50   14.27
   0   1  10  329.72   12.67
   0   1  10  344.36   14.18
   0   1  10  340.78   13.35
   0   1  10  342.49   15.38
   0   1  11  357.87   14.27
   0   1  11  326.59   13.91
   0   1  11  331.92   14.20
   0   1  11  314.53   12.25
   0   1  12  149.14    9.39
   0   1  12  145.29    9.19
   0   1  12  155.45    9.14
   0   1  12  168.14    9.05
   0   1  13   28.80    3.74
   0   1  13   34.36    4.03
   0   1  14   62.82    4.61
   0   1  14   64.75    4.86
   0   1  15   37.66    2.52
   0   1  15   47.65    2.95
   0   2  -5 1106.45   21.44
   0   2  -4  896.52   18.11
   0   2  -3  360.50    8.71
   0   2  -2 1297.03   25.27
   0   2  -1   31.86    1.95
   0   2   1 1145.43   22.72
   0   2   2 2467.21   45.63
   0   2   3   22.13    1.58
   0   2   4 1660.47   30.88
   0   2   4 1592.76   31.40
   0   2   5  113.82    3.47
   0   2   5  121.79    5.53
   0   2   5  121.59    4.51
   0   2   6  365.82   11.91
   0   2   6  386.29    9.92
   0   2   7  156.07    7.67
   0   2   8  373.97   15.07
   0   2   8  371.57   13.51
   0   2   8  352.61   13.32
   0   2   9   95.18    6.77
   0   2   9  105.66    8.01
   0   2   9   97.90    6.82
   0   2   9   97.96    6.83
   0   2   9   85.25    6.52
   0   2  10  101.73    6.85
   0   2  10  109.68    8.37
   0   2  10   96.88    6.94
   0   2  10   90.46    6.98
   0   2  10  110.15    7.58
   0   2  11  140.17    8.30
   0   2  11  148.52    8.99
   0   2  11  144.87    8.93
   0   2  11  141.60    8.01
   0   2  12   53.55    5.03
   0   2  12   61.39    4.94
   0   2  12   47.93    5.26
   0   2  12   48.50    5.14
   0   2  13   63.51    5.37
   0   2  13   72.67    5.63
   0   2  14   15.66    2.19
   0   2  14   18.36    2.35
   0   2  14   17.92    2.41
   0   2  15   29.00    1.91
   0   3  -6  261.26    7.52
   0   3  -5  223.33    7.08
   0   3  -4    8.04    1.21
   0   3  -3  877.14   19.34
   0   3  -2 1049.57   22.34
   0   3  -1  203.76    6.75
   0   3   1  168.69    6.05
   0   3   2  522.71   12.96
   0   3   3  623.47   14.87
   0   3   4  261.34    7.93
   0   3   5   64.34    3.98
   0   3   5   54.76    3.01
   0   3   5   55.51    3.20
   0   3   6  642.05   17.48
   0   3   7   64.17    4.83
   0   3   7   69.18    5.84
   0   3   8  384.19   14.58
   0   3   8  401.56   16.40
   0   3   8  360.77   13.76
   0   3   8  394.07   14.26
   0   3   9   82.99    6.55
   0   3   9   81.57    7.14
   0   3   9   82.02    6.18
   0   3   9   76.42    6.04
   0   3   9   67.94    5.97
   0   3  10  271.11   13.87
   0   3  10  292.49   12.54
   0   3  10  260.75   11.54
   0   3  10  256.07   11.94
   0   3  11    8.14    2.22
   0   3  11    7.38    1.78
   0   3  11   11.04    2.04
   0   3  11   10.19    2.20
   0   3  12  137.74    8.37
   0   3  13   62.72    4.90
   0   3  13   61.46    4.85
   0   3  14   39.64    2.78
   0   3  14   35.37    2.85
   0   3  14   35.44    2.88
   0   4  -6  332.77   10.28
   0   4  -5  361.76   11.03
   0   4  -4 2282.50   45.60
   0   4  -3  790.61   19.26
   0   4  -2  905.61   21.21
   0   4  -1  400.28   11.82
   0   4   1  180.77    7.16
   0   4   2   58.74    3.88
   0   4   3  134.59    6.14
   0   4   4  516.03   13.75
   0   4   4  563.63   14.73
   0   4   5   34.57    3.00
   0   4   5   25.49    2.45
   0   4   6  758.37   20.05
   0   4   7  153.79    9.89
   0   4   7  178.20    9.19
   0   4   7  182.52    8.55
   0   4   8  115.88    8.65
   0   4   8  111.19    7.00
   0   4   8  115.21    7.67
   0   4   9  128.98    9.38
   0   4   9  135.15    8.84
   0   4   9  153.63    8.51
   0   4   9  147.27    8.94
   0   4  10   73.73    6.72
   0   4  10   73.72    6.28
   0   4  10   60.41    5.44
   0   4  11  114.94    7.83
   0   4  13   55.11    4.00
   0   5  -6   93.33    5.62
   0   5  -6  102.75    5.74
   0   5  -5  363.14   12.33
   0   5  -5  354.24   12.21
   0   5  -4  254.49    9.96
   0   5  -4  267.26   10.21
   0   5  -3  134.20    6.82
   0   5  -2  411.70   13.27
   0   5  -1  157.64    7.47
   0   5   1    7.63    1.56
   0   5   2 2245.20   46.24
   0   5   2 2151.97   46.08
   0   5   3  108.57    6.14
   0   5   3  109.50    6.32
   0   5   4  525.58   15.65
   0   5   4  522.53   15.80
   0   5   5  216.68    8.79
   0   5   7  427.13   15.77
   0   5   7  426.73   17.86
   0   5   8  279.14   12.52
   0   5   8  284.00   14.17
   0   5   9   64.45    5.91
   0   5   9   50.40    5.11
   0   5   9   65.68    6.38
   0   5  10  206.39   10.83
   0   5  10  184.47    9.37
   0   5  11   15.75    2.57
   0   5  12  144.87    6.82
   0   5  13    1.48    0.65
   0   5  13    0.51    0.52
   0   6  -6  203.58    9.55
   0   6  -6  204.83    9.57
   0   6  -5  263.23   11.35
   0   6  -5  281.69   11.57
   0   6  -4  383.76   13.98
   0   6  -4  376.22   13.93
   0   6  -3  451.07   15.40
   0   6  -3  439.31   15.35
   0   6  -2  208.04    9.71
   0   6  -2  212.68    9.87
   0   6  -1  150.54    8.17
   0   6  -1  160.71    8.46
   0   6   1   15.15    2.54
   0   6   1   15.58    2.55
   0   6   2 1009.13   26.44
   0   6   2  970.63   26.16
   0   6   3   36.88    3.96
   0   6   3   38.20    3.98
   0   6   4  167.12    8.65
   0   6   4  173.01    8.72
   0   6   5   46.83    4.19
   0   6   5   48.08    4.20
   0   6   6   37.65    4.04
   0   6   7   18.00    2.89
   0   6   7   18.54    3.61
   0   6   8  109.98    8.33
   0   6   9   10.28    2.49
   0   6   9    6.00    1.78
   0   6  10   53.86    4.71
   0   6  11  115.21    5.80
   0   6  12    1.15    0.66
   0   6  12    1.03    0.55
   0   7  -6  117.78    7.55
   0   7  -6  108.88    7.32
   0   7  -5  480.08   15.92
   0   7  -5  482.04   17.23
   0   7  -5  490.01   17.24
   0   7  -4 1983.97   44.24
   0   7  -4 2029.52   46.51
   0   7  -4 1992.76   46.24
   0   7  -3   50.62    4.59
   0   7  -3   52.21    5.18
   0   7  -3   53.22    5.14
   0   7  -2  175.25    8.89
   0   7  -2  195.22   10.20
   0   7  -2  195.38   10.28
   0   7  -1  182.66    9.99
   0   7  -1  179.96    9.89
   0   7   0  172.03    9.69
   0   7   1  157.06    9.16
   0   7   1  167.83    9.46
   0   7   2  101.80    7.23
   0   7   2   93.65    6.95
   0   7   3   11.36    2.39
   0   7   3   11.40    2.47
   0   7   4  426.71   15.73
   0   7   4  453.93   15.94
   0   7   5  104.74    6.54
   0   7   7   53.39    5.61
   0   7   8    0.40    0.85
   0   7   9    1.08    0.81
   0   7   9    0.90    0.84
   0   7  10   54.15    3.33
   0   7  10   -0.34    0.54
   0   8  -7  467.90   16.06
   0   8  -6    9.30    2.15
   0   8  -6    7.21    1.95
   0   8  -5   10.94    2.18
   0   8  -5   12.12    2.52
   0   8  -5    9.92    2.29
   0   8  -4    6.58    1.84
   0   8  -4   10.37    2.53
   0   8  -4    7.20    2.08
   0   8  -3  562.34   19.88
   0   8  -3  553.06   19.87
   0   8  -2   91.07    7.29
   0   8  -2   97.98    7.65
   0   8   0  218.14   11.58
   0   8   0  248.17   12.28
   0   8   1   15.08    2.89
   0   8   1   24.65    3.76
   0   8   2   14.51    2.88
   0   8   2   14.03    2.72
   0   8   3  153.98    9.15
   0   8   3  161.81    9.37
   0   8   4  155.14    8.57
   0   8   6  214.97   11.12
   0   8   7    0.70    0.75
   0   8   8  136.97    6.78
   0   8   8  124.48    6.49
   0   9  -6  120.62    7.58
   0   9  -5   47.24    4.90
   0   9  -4  105.04    7.71
   0   9  -3   99.03    7.67
   0   9  -3  100.97    7.64
   0   9  -2   82.58    6.94
   0   9  -2   63.54    6.26
   0   9   0  172.09   10.15
   0   9   0  168.33   10.11
   0   9   1  223.40   11.51
   0   9   2  447.91   16.72
   0   9   3    2.49    1.30
   0   9   4   91.18    5.75
   0   9   6   23.88    2.88
   0   9   7    0.91    0.72
   0  10  -6   19.31    2.58
   0  10  -5  386.36   14.06
   0  10  -4    0.73    1.09
   0  10  -3   48.10    4.78
   0  10  -2  109.67    7.57
   0  10   0  155.91    8.82
   0  10   1  192.85    9.54
   0  10   2   82.54    5.65
   0  10   3   67.68    4.53
   0  10   4   65.15    4.60
   0  10   5   -0.35    0.72
   0  10   6   25.45    2.10
   0  11  -4    2.11    1.00
   0  11  -3  201.49    8.58
   0  11  -2   44.33    3.88
   0  11   0    7.77    1.63
   0  11   1   16.17    2.03
   1 -12   1   23.22    1.88
   1 -12   1   23.11    1.90
   1 -12   2  128.10    4.96
   1 -12   2  123.95    4.93
   1 -12   2  124.39    4.78
   1 -12   3   35.82    2.37
   1 -12   3   34.45    2.22
   1 -12   3   32.91    2.28
   1 -12   3   33.30    2.21
   1 -11  -4    0.10    0.30
   1 -11  -4    0.57    0.49
   1 -11  -3   92.10    4.53
   1 -11  -3  107.58    5.05
   1 -11  -2    7.05    1.34
   1 -11  -2    4.44    1.10
   1 -11  -2    6.97    1.34
   1 -11  -1  147.46    6.53
   1 -11  -1  145.40    6.49
   1 -11  -1  145.84    6.67
   1 -11   0   31.07    3.33
   1 -11   0   28.40    3.26
   1 -11   1  111.05    6.67
   1 -11   1  112.90    6.51
   1 -11   1  118.43    6.91
   1 -11   2    0.56    0.66
   1 -11   2    1.25    1.10
   1 -11   2    0.31    0.81
   1 -11   2    0.69    0.61
   1 -11   3  255.96    9.92
   1 -11   3  261.13    9.30
   1 -11   4    6.65    1.42
   1 -11   4    6.39    1.59
   1 -11   4    6.71    1.65
   1 -11   4    8.87    1.45
   1 -11   4    6.71    1.54
   1 -11   5   52.02    3.88
   1 -11   5   52.85    3.57
   1 -11   5   44.44    3.68
   1 -11   5   50.90    3.91
   1 -11   6    0.32    0.29
   1 -11   6    0.32    0.34
   1 -11   6  146.56    5.53
   1 -11   6  143.32    5.55
   1 -11   6  149.92    6.12
   1 -11   7   53.52    3.27
   1 -11   7   58.18    3.42
   1 -11   7   65.05    3.85
   1 -11   8  229.44    6.81
   1 -10  -7    2.24    0.65
   1 -10  -7    2.29    0.64
   1 -10  -6    9.77    1.47
   1 -10  -6    8.82    1.51
   1 -10  -6    6.36    1.02
   1 -10  -5  183.53    7.95
   1 -10  -5  175.31    7.62
   1 -10  -5  195.33    8.14
   1 -10  -4    1.97    1.03
   1 -10  -4    1.82    1.07
   1 -10  -4    0.86    0.80
   1 -10  -4    0.26    0.74
   1 -10  -3   90.53    5.94
   1 -10  -3   88.94    6.16
   1 -10  -3   77.76    5.27
   1 -10  -3   89.32    5.95
   1 -10  -3   92.76    5.76
   1 -10  -3   77.85    5.28
   1 -10  -2    4.41    1.42
   1 -10  -2    3.50    1.44
   1 -10  -2    2.43    1.22
   1 -10  -2    4.84    1.60
   1 -10  -2    3.93    1.39
   1 -10  -2    3.70    1.17
   1 -10  -1  219.21    9.82
   1 -10  -1  245.20   10.90
   1 -10  -1  241.09   10.48
   1 -10  -1  228.50   11.08
   1 -10  -1  231.34   11.18
   1 -10   0   79.23    5.76
   1 -10   0   74.66    5.38
   1 -10   0   74.70    6.31
   1 -10   0   68.22    6.04
   1 -10   1  131.09    7.12
   1 -10   1  134.24    8.68
   1 -10   1  135.38    8.80
   1 -10   2   12.95    2.18
   1 -10   2    8.03    2.23
   1 -10   2   12.48    2.38
   1 -10   2   13.98    2.88
   1 -10   2   14.80    2.90
   1 -10   2   14.55    2.42
   1 -10   3   70.96    5.43
   1 -10   3   70.34    5.68
   1 -10   3   66.10    5.15
   1 -10   3   61.62    5.98
   1 -10   3   74.30    6.13
   1 -10   3   67.62    6.11
   1 -10   3   63.31    5.90
   1 -10   4   53.02    4.68
   1 -10   4   52.33    4.94
   1 -10   4   52.55    4.65
   1 -10   4   40.04    4.71
   1 -10   4   40.53    4.40
   1 -10   4   45.40    4.89
   1 -10   4   45.57    4.86
   1 -10   5  216.25   10.62
   1 -10   5  215.14   10.12
   1 -10   5  228.62   10.82
   1 -10   5  242.03   10.54
   1 -10   5  235.80   11.07
   1 -10   5  227.16   10.23
   1 -10   6   52.87    4.48
   1 -10   6   48.93    4.59
   1 -10   6   51.07    4.52
   1 -10   6   45.53    4.55
   1 -10   6   52.59    4.51
   1 -10   6   43.22    4.09
   1 -10   7  201.72    9.48
   1 -10   7  203.38    9.26
   1 -10   7  194.27    8.84
   1 -10   8    6.88    1.64
   1 -10   8    6.75    1.55
   1 -10   9  252.31    8.88
   1 -10   9  254.26    8.67
   1 -10  10   26.35    1.89
   1 -10  10   27.72    2.23
   1  -9  -8  141.27    5.69
   1  -9  -8  150.37    6.24
   1  -9  -8  147.48    6.27
   1  -9  -8  146.50    6.33
   1  -9  -8  145.26    5.92
   1  -9  -7  150.36    6.88
   1  -9  -7  159.32    7.59
   1  -9  -7  163.31    7.80
   1  -9  -7  163.64    7.72
   1  -9  -6  126.60    7.43
   1  -9  -6  116.89    7.12
   1  -9  -6  124.61    7.36
   1  -9  -5   61.11    5.53
   1  -9  -5   63.29    5.45
   1  -9  -4    0.42    0.89
   1  -9  -4   -0.32    0.83
   1  -9  -4   -0.32    0.84
   1  -9  -4    0.42    0.99
   1  -9  -4    1.61    1.13
   1  -9  -3   70.42    6.11
   1  -9  -3   69.34    6.15
   1  -9  -3   66.06    6.15
   1  -9  -3   67.41    5.82
   1  -9  -3   68.65    6.09
   1  -9  -3   73.83    6.07
   1  -9  -2   11.33    2.47
   1  -9  -2   11.03    2.76
   1  -9  -2    7.72    2.26
   1  -9  -2   12.64    2.80
   1  -9  -2    7.76    2.25
   1  -9  -2    9.15    2.27
   1  -9  -1  154.79    8.76
   1  -9  -1  143.00    8.84
   1  -9  -1  150.09    9.33
   1  -9  -1  155.03    9.86
   1  -9  -1  157.77    9.27
   1  -9  -1  146.44    9.60
   1  -9   0   22.53    3.96
   1  -9   0   29.06    3.97
   1  -9   0   21.42    3.56
   1  -9   0   21.99    3.06
   1  -9   0   28.56    3.71
   1  -9   0   28.40    4.25
   1  -9   0   20.69    3.61
   1  -9   0   21.63    3.29
   1  -9   1  112.43    8.53
   1  -9   1   93.72    7.19
   1  -9   1  110.74    7.19
   1  -9   1  113.91    8.47
   1  -9   1  109.33    6.98
   1  -9   1  104.78    6.75
   1  -9   1   96.58    6.73
   1  -9   1  114.85    8.87
   1  -9   1   98.68    7.02
   1  -9   1  110.76    8.44
   1  -9   2    6.28    2.15
   1  -9   2    6.53    1.63
   1  -9   2    3.06    1.41
   1  -9   2    6.21    1.51
   1  -9   2    8.21    2.03
   1  -9   3  275.39   13.84
   1  -9   3  277.04   14.05
   1  -9   3  233.06   12.88
   1  -9   3  280.99   12.61
   1  -9   3  275.01   13.98
   1  -9   4   -0.50    0.92
   1  -9   4    1.99    1.29
   1  -9   4    0.64    0.83
   1  -9   4    1.05    0.79
   1  -9   4    0.42    0.89
   1  -9   4    0.95    1.01
   1  -9   5  170.26    8.66
   1  -9   5  176.12   10.76
   1  -9   5  171.13    9.99
   1  -9   5  181.96    9.14
   1  -9   5  154.76    9.84
   1  -9   5  188.93   10.19
   1  -9   5  169.95   10.21
   1  -9   6  152.48    9.63
   1  -9   6  172.11    9.38
   1  -9   6  154.11    8.86
   1  -9   6  162.19    8.78
   1  -9   6  162.54    9.48
   1  -9   6  148.47    9.12
   1  -9   6  154.71    9.19
   1  -9   7  197.10   10.26
   1  -9   7  220.86   10.41
   1  -9   7  213.12   10.09
   1  -9   7  183.00    9.34
   1  -9   7  187.12   10.38
   1  -9   7  179.12    9.27
   1  -9   8   85.06    6.22
   1  -9   8   80.63    5.90
   1  -9   8   78.14    6.26
   1  -9   8   82.30    6.15
   1  -9   8   84.50    6.00
   1  -9   9  202.01    9.14
   1  -9   9  196.93    9.56
   1  -9   9  212.07    9.44
   1  -9  10  169.69    7.85
   1  -9  10  178.80    7.70
   1  -9  10  163.88    7.65
   1  -9  10  178.30    7.85
   1  -9  10  166.32    7.55
   1  -9  11   97.16    4.68
   1  -9  11  104.68    4.88
   1  -9  11   93.96    4.61
   1  -8 -10   65.82    3.35
   1  -8  -9   43.12    3.52
   1  -8  -9   38.18    3.38
   1  -8  -9   41.06    3.55
   1  -8  -9   44.68    3.46
   1  -8  -9   37.53    2.98
   1  -8  -8    4.24    1.37
   1  -8  -8    5.31    1.58
   1  -8  -8    8.09    1.90
   1  -8  -8    4.80    1.46
   1  -8  -7  153.63    9.08
   1  -8  -7  158.34    9.19
   1  -8  -7  173.16    9.35
   1  -8  -7  159.06    9.00
   1  -8  -6  244.78   12.26
   1  -8  -6  242.64   12.20
   1  -8  -5   10.96    2.63
   1  -8  -4   15.39    2.99
   1  -8  -4   18.31    3.41
   1  -8  -4   16.86    2.87
   1  -8  -4   15.17    2.82
   1  -8  -3  284.62   13.63
   1  -8  -3  283.66   13.43
   1  -8  -3  257.20   12.85
   1  -8  -3  256.83   12.59
   1  -8  -3  274.27   12.94
   1  -8  -2   45.22    5.19
   1  -8  -2   49.51    5.33
   1  -8  -2   53.88    5.39
   1  -8  -2   46.20    5.37
   1  -8  -2   51.92    5.25
   1  -8  -2   51.20    5.55
   1  -8  -1  387.34   16.44
   1  -8  -1  405.75   15.72
   1  -8  -1  395.10   17.01
   1  -8  -1  400.48   16.11
   1  -8  -1  419.00   16.73
   1  -8  -1  404.12   16.88
   1  -8   0    0.37    0.78
   1  -8   0    0.41    0.88
   1  -8   0    1.51    1.26
   1  -8   0    0.42    0.77
   1  -8   0    2.01    1.41
   1  -8   0    4.49    1.83
   1  -8   0    1.06    1.26
   1  -8   0   -0.49    0.74
   1  -8   1  441.49   18.41
   1  -8   1  447.64   18.00
   1  -8   1  435.12   17.98
   1  -8   1  465.44   18.37
   1  -8   1  431.01   15.86
   1  -8   1  440.60   16.13
   1  -8   1  432.85   15.91
   1  -8   2  103.95    7.31
   1  -8   2   97.47    6.74
   1  -8   2   93.20    7.75
   1  -8   2   93.78    6.41
   1  -8   3 2264.60   54.04
   1  -8   3 2256.26   53.68
   1  -8   3 2333.82   54.38
   1  -8   3 2281.18   54.75
   1  -8   3 2312.79   54.89
   1  -8   3 2290.37   52.16
   1  -8   4   28.18    4.16
   1  -8   4   23.04    3.89
   1  -8   4   21.70    3.15
   1  -8   4   28.31    3.96
   1  -8   4   36.08    4.30
   1  -8   4   31.72    4.15
   1  -8   4   17.50    3.40
   1  -8   5   54.40    5.88
   1  -8   5   61.39    6.04
   1  -8   5   56.81    5.27
   1  -8   5   61.87    6.02
   1  -8   5   70.04    6.03
   1  -8   5   57.05    5.38
   1  -8   5   69.27    6.50
   1  -8   5   60.01    6.30
   1  -8   5   60.80    6.11
   1  -8   6  166.33    8.06
   1  -8   6  159.94    9.84
   1  -8   6  162.60   10.25
   1  -8   6  143.67    9.28
   1  -8   6  153.09    9.24
   1  -8   6  155.77    9.48
   1  -8   6  143.06    8.97
   1  -8   6  163.81    9.90
   1  -8   6  173.48   10.31
   1  -8   7  211.75   11.78
   1  -8   7  259.02   10.20
   1  -8   7  246.75   12.01
   1  -8   7  221.25   11.09
   1  -8   7  231.69   11.64
   1  -8   7  223.86   11.00
   1  -8   7  216.74   10.98
   1  -8   7  226.08   12.04
   1  -8   8  115.29    6.43
   1  -8   8   99.75    7.46
   1  -8   8  122.25    8.12
   1  -8   8  122.82    8.04
   1  -8   9  360.10   11.94
   1  -8   9  362.36   14.84
   1  -8   9  365.37   14.70
   1  -8   9  361.80   14.24
   1  -8  10   79.61    5.75
   1  -8  10   74.46    5.71
   1  -8  10   74.98    5.92
   1  -8  10   84.43    4.61
   1  -8  10   74.26    5.68
   1  -8  10   76.06    4.45
   1  -8  11  272.55   10.76
   1  -8  11  250.47    8.03
   1  -8  11  270.76   10.24
   1  -8  11  263.44   10.09
   1  -8  12   77.04    4.13
   1  -8  13   46.51    2.43
   1  -7 -11    0.33    0.58
   1  -7 -11    0.72    0.48
   1  -7 -10  107.32    6.00
   1  -7 -10   92.34    5.10
   1  -7 -10   97.53    5.91
   1  -7  -9    3.64    1.44
   1  -7  -9    4.18    1.60
   1  -7  -9    4.77    1.41
   1  -7  -9    3.97    1.38
   1  -7  -8   11.51    2.62
   1  -7  -8   13.10    2.69
   1  -7  -8   11.99    2.63
   1  -7  -8   15.52    2.84
   1  -7  -7  206.91   11.64
   1  -7  -7  194.85   11.26
   1  -7  -7  202.36   11.13
   1  -7  -6   71.49    6.86
   1  -7  -6   78.30    7.06
   1  -7  -6   89.33    6.91
   1  -7  -6   71.68    7.17
   1  -7  -5  173.98   10.01
   1  -7  -5  161.10   10.92
   1  -7  -4  112.77    8.34
   1  -7  -4  130.74    8.14
   1  -7  -4  109.50    8.28
   1  -7  -4  120.51    7.90
   1  -7  -4  115.63    7.86
   1  -7  -4  118.27    8.04
   1  -7  -3  294.06   13.57
   1  -7  -3  279.68   13.16
   1  -7  -3  286.36   13.03
   1  -7  -3  318.42   14.23
   1  -7  -3  288.67   13.09
   1  -7  -3  298.41   13.10
   1  -7  -2  124.29    8.20
   1  -7  -2  124.09    8.34
   1  -7  -2  127.00    8.00
   1  -7  -2  112.65    7.77
   1  -7  -2  122.87    8.28
   1  -7  -2  121.73    8.42
   1  -7  -2  116.91    8.18
   1  -7  -1  213.03   11.26
   1  -7  -1  229.95   10.00
   1  -7  -1  217.00   11.34
   1  -7  -1  218.67   11.19
   1  -7  -1  204.35   10.60
   1  -7  -1  231.92   11.92
   1  -7   0    7.06    2.05
   1  -7   0   11.87    2.60
   1  -7   0   11.99    2.28
   1  -7   0   12.43    2.59
   1  -7   0    9.25    2.29
   1  -7   0    8.41    2.28
   1  -7   0   16.30    2.61
   1  -7   1  360.49   13.79
   1  -7   1  389.37   15.50
   1  -7   1  374.48   14.98
   1  -7   1  370.89   15.32
   1  -7   1  376.50   13.61
   1  -7   1  368.72   15.35
   1  -7   1  346.11   15.26
   1  -7   2   71.33    5.57
   1  -7   2   58.53    5.18
   1  -7   2   63.64    5.44
   1  -7   2   58.55    5.72
   1  -7   2   62.90    5.79
   1  -7   3  185.91   10.70
   1  -7   3  187.46    9.56
   1  -7   3  191.35   10.05
   1  -7   3  194.09    9.12
   1  -7   3  195.93   10.65
   1  -7   3  193.11   10.64
   1  -7   3  163.33    9.85
   1  -7   4   12.18    3.00
   1  -7   4   15.27    3.10
   1  -7   4   20.59    3.08
   1  -7   4   12.79    2.76
   1  -7   4   16.77    2.87
   1  -7   4   14.51    3.05
   1  -7   4   15.03    2.42
   1  -7   4   17.19    3.37
   1  -7   5  332.93   14.94
   1  -7   5  340.38   14.79
   1  -7   5  352.33   14.96
   1  -7   5  351.46   12.73
   1  -7   5  354.30   14.42
   1  -7   5  347.93   15.09
   1  -7   5  352.91   14.27
   1  -7   5  357.69   15.11
   1  -7   5  331.12   14.55
   1  -7   5  350.78   15.45
   1  -7   6   40.01    4.64
   1  -7   6   35.56    4.42
   1  -7   6   40.13    3.96
   1  -7   6   39.44    4.67
   1  -7   6   38.57    4.61
   1  -7   6   37.64    4.45
   1  -7   6   41.13    4.59
   1  -7   6   35.32    4.55
   1  -7   6   38.46    4.81
   1  -7   7  309.96   14.02
   1  -7   7  294.35   12.87
   1  -7   7  274.85   12.67
   1  -7   7  319.24   14.38
   1  -7   7  313.57   13.80
   1  -7   7  312.89   13.18
   1  -7   7  337.43   12.59
   1  -7   8  140.10    9.25
   1  -7   8  130.77    7.31
   1  -7   8  143.78    9.08
   1  -7   8  140.32    7.76
   1  -7   8  150.62    9.13
   1  -7   8  145.42    9.51
   1  -7   9    5.81    1.54
   1  -7   9    4.76    1.51
   1  -7   9    5.29    1.91
   1  -7   9    7.97    2.23
   1  -7   9    5.53    1.89
   1  -7   9    6.31    1.64
   1  -7  10   57.43    5.52
   1  -7  10   43.46    4.06
   1  -7  10   46.59    4.08
   1  -7  10   48.15    4.86
   1  -7  11  195.35   10.03
   1  -7  11  197.71    8.19
   1  -7  11  187.46    8.49
   1  -7  12  234.13    8.16
   1  -7  12  257.04   10.01
   1  -7  12  238.03    8.91
   1  -7  12  249.30   10.28
   1  -7  12  255.67    9.41
   1  -7  13  218.02    7.75
   1  -7  13  210.46    7.66
   1  -7  13  211.66    7.00
   1  -6 -12  133.28    5.54
   1  -6 -11   21.03    2.77
   1  -6 -11   21.02    2.60
   1  -6 -10   86.60    5.78
   1  -6 -10   96.80    6.77
   1  -6 -10   87.34    6.40
   1  -6 -10   99.15    6.77
   1  -6  -9   89.17    7.14
   1  -6  -9   88.93    7.14
   1  -6  -9   93.85    6.83
   1  -6  -9   86.49    6.39
   1  -6  -8  479.62   19.13
   1  -6  -8  511.96   19.62
   1  -6  -8  498.14   17.91
   1  -6  -8  552.29   19.28
   1  -6  -7  788.05   25.76
   1  -6  -7  779.74   25.61
   1  -6  -7  714.08   25.48
   1  -6  -7  794.43   24.26
   1  -6  -6   29.97    4.37
   1  -6  -6   27.19    4.20
   1  -6  -6   27.72    3.89
   1  -6  -6   23.74    4.09
   1  -6  -5  245.62   11.53
   1  -6  -5  227.23   12.11
   1  -6  -4  229.64   11.57
   1  -6  -4  224.14   10.62
   1  -6  -4  218.33   10.58
   1  -6  -3   67.61    5.56
   1  -6  -3   73.17    5.68
   1  -6  -3   73.48    5.72
   1  -6  -3   77.13    6.16
   1  -6  -3   73.20    6.09
   1  -6  -2   80.01    6.22
   1  -6  -2   80.30    5.79
   1  -6  -1  535.55   17.95
   1  -6   0   47.36    4.69
   1  -6   1 1279.79   32.45
   1  -6   1 1262.77   31.34
   1  -6   3  305.23   13.00
   1  -6   4  136.29    7.60
   1  -6   4  137.59    8.34
   1  -6   4  131.65    7.96
   1  -6   4  145.33    8.50
   1  -6   5  703.87   21.79
   1  -6   5  683.37   21.42
   1  -6   5  753.21   20.45
   1  -6   5  697.70   20.96
   1  -6   5  696.88   21.31
   1  -6   5  731.62   22.44
   1  -6   5  677.53   21.20
   1  -6   5  671.24   21.74
   1  -6   5  683.84   21.18
   1  -6   5  699.55   19.26
   1  -6   6   39.86    4.27
   1  -6   6   28.91    3.67
   1  -6   6   38.75    4.02
   1  -6   6   33.66    3.91
   1  -6   6   28.60    3.50
   1  -6   6   26.73    3.70
   1  -6   6   35.47    3.90
   1  -6   6   34.09    3.90
   1  -6   6   33.15    4.22
   1  -6   6   32.97    3.51
   1  -6   7  314.38   12.19
   1  -6   7  323.99   14.39
   1  -6   7  294.22   12.75
   1  -6   7  295.23   13.16
   1  -6   7  310.21   13.63
   1  -6   7  360.44   14.14
   1  -6   7  324.28   12.77
   1  -6   7  344.33   13.50
   1  -6   8   43.84    5.17
   1  -6   8   48.79    4.91
   1  -6   8   50.80    5.11
   1  -6   8   38.60    4.33
   1  -6   8   46.16    4.39
   1  -6   9  484.20   17.40
   1  -6   9  470.63   18.28
   1  -6   9  490.77   17.65
   1  -6   9  458.82   17.59
   1  -6   9  448.55   15.69
   1  -6  10  187.34   10.27
   1  -6  10  183.53    9.72
   1  -6  10  175.12    8.91
   1  -6  10  168.82   10.11
   1  -6  10  179.78   10.57
   1  -6  10  185.29   10.04
   1  -6  11  290.60   12.70
   1  -6  11  282.12   11.33
   1  -6  11  276.77   11.91
   1  -6  11  297.10   13.44
   1  -6  12   39.05    4.19
   1  -6  12   48.74    4.46
   1  -6  12   54.89    4.62
   1  -6  12   41.51    3.97
   1  -6  12   45.56    3.84
   1  -6  13  126.11    6.41
   1  -6  13  123.11    6.28
   1  -6  13  129.39    6.37
   1  -6  13  113.87    6.05
   1  -6  13  115.85    5.46
   1  -6  14  174.60    5.45
   1  -6  14  147.07    4.80
   1  -5 -13   42.32    2.72
   1  -5 -13   32.25    2.20
   1  -5 -12  202.06    8.64
   1  -5 -11    1.29    1.02
   1  -5 -11    2.59    1.24
   1  -5 -10  104.33    7.58
   1  -5 -10   95.10    7.21
   1  -5 -10   99.57    6.63
   1  -5 -10   95.75    7.35
   1  -5  -9    9.03    2.21
   1  -5  -9   10.30    2.50
   1  -5  -9   10.47    2.31
   1  -5  -9   11.40    2.74
   1  -5  -8    3.53    1.55
   1  -5  -8    4.17    1.92
   1  -5  -8    8.15    2.36
   1  -5  -8    7.97    2.09
   1  -5  -8    5.67    2.05
   1  -5  -7   41.98    5.22
   1  -5  -7   44.09    5.20
   1  -5  -7   48.77    4.98
   1  -5  -7   40.02    5.06
   1  -5  -6   53.59    5.78
   1  -5  -6   58.16    5.73
   1  -5  -6   59.54    5.80
   1  -5  -6   58.68    5.24
   1  -5  -5  275.02   12.76
   1  -5  -5  300.33   13.18
   1  -5  -5  304.72   11.24
   1  -5  -5  308.67   12.43
   1  -5  -4   83.29    5.58
   1  -5  -4   94.50    6.14
   1  -5  -3  488.77   15.49
   1  -5  -3  479.26   15.17
   1  -5  -2   29.58    3.16
   1  -5  -2   27.79    3.23
   1  -5  -2   33.59    3.29
   1  -5  -1    4.29    1.24
   1  -5  -1    6.91    1.66
   1  -5   0  700.28   18.89
   1  -5   0  663.22   19.36
   1  -5   0  696.84   18.37
   1  -5   1  268.56   10.62
   1  -5   1  240.39    9.71
   1  -5   2  100.43    5.90
   1  -5   3 1043.02   25.97
   1  -5   3  988.62   24.99
   1  -5   4    6.78    1.61
   1  -5   4    7.04    1.63
   1  -5   5  823.75   19.96
   1  -5   5  913.97   23.31
   1  -5   6  132.21    7.16
   1  -5   6  131.06    7.35
   1  -5   6  129.31    6.32
   1  -5   6  127.60    7.86
   1  -5   7  376.72   13.75
   1  -5   7  333.29   11.95
   1  -5   7  398.25   14.21
   1  -5   7  355.19   14.52
   1  -5   8   29.82    4.14
   1  -5   8   30.05    3.73
   1  -5   8   25.71    3.57
   1  -5   8   33.02    3.93
   1  -5   9  442.15   16.94
   1  -5   9  447.90   16.34
   1  -5   9  403.92   15.64
   1  -5   9  417.74   16.01
   1  -5   9  399.94   15.83
   1  -5  10   22.55    3.55
   1  -5  10   25.58    3.79
   1  -5  10   24.26    3.54
   1  -5  10   22.65    3.03
   1  -5  10   20.91    3.55
   1  -5  10   22.45    3.41
   1  -5  11  181.31    9.92
   1  -5  11  181.58    9.66
   1  -5  11  194.33   10.15
   1  -5  11  180.99   10.30
   1  -5  11  198.84   10.27
   1  -5  12  152.08    8.47
   1  -5  12  141.11    8.21
   1  -5  12  156.32    8.60
   1  -5  12  138.76    8.29
   1  -5  12  149.55    8.39
   1  -5  13   75.91    5.08
   1  -5  13   72.87    5.11
   1  -5  13   75.18    5.12
   1  -5  13   83.58    5.40
   1  -5  14    6.98    1.29
   1  -5  14    6.74    1.36
   1  -5  14    5.12    1.08
   1  -5  15  267.50    7.13
   1  -4 -14   75.59    3.32
   1  -4 -13   27.34    2.59
   1  -4 -12   55.18    4.79
   1  -4 -11   79.61    6.48
   1  -4 -11   66.52    5.56
   1  -4 -10  300.63   14.21
   1  -4 -10  295.02   13.75
   1  -4 -10  308.08   13.85
   1  -4  -9  123.18    8.78
   1  -4  -9  130.73    9.00
   1  -4  -8  163.89    9.11
   1  -4  -8  155.86    9.62
   1  -4  -8  144.83    9.60
   1  -4  -8  150.81    9.58
   1  -4  -7   66.65    6.18
   1  -4  -7   81.18    6.69
   1  -4  -7   74.64    6.41
   1  -4  -6  302.15   13.16
   1  -4  -6  299.17   13.08
   1  -4  -6  302.03   12.95
   1  -4  -5  186.17    7.50
   1  -4  -4  519.99   14.76
   1  -4  -3  452.83   13.45
   1  -4  -2  715.66   18.58
   1  -4  -2  722.67   18.11
   1  -4  -1 2312.00   47.10
   1  -4   0  284.56    9.95
   1  -4   0  287.88    9.24
   1  -4   1  379.27   10.95
   1  -4   2  162.68    7.17
   1  -4   3  766.38   19.55
   1  -4   4    1.62    0.81
   1  -4   4    1.28    0.37
   1  -4   5   68.66    4.44
   1  -4   5   64.50    3.87
   1  -4   6   37.45    3.14
   1  -4   6   39.28    2.89
   1  -4   6   40.68    3.37
   1  -4   7  301.72    9.81
   1  -4   7  284.12   11.36
   1  -4   8    9.57    2.03
   1  -4   8    5.56    1.65
   1  -4   8    9.90    1.64
   1  -4   8    9.11    1.77
   1  -4   8    6.90    1.80
   1  -4   9  654.53   17.81
   1  -4   9  677.18   18.15
   1  -4   9  690.23   21.05
   1  -4   9  653.95   20.71
   1  -4   9  686.17   21.02
   1  -4   9  648.23   19.80
   1  -4   9  667.89   21.14
   1  -4  10    5.79    1.96
   1  -4  10    3.16    1.18
   1  -4  10    3.23    1.42
   1  -4  10    3.49    1.43
   1  -4  10    2.23    1.25
   1  -4  10    3.67    1.43
   1  -4  11  194.74    9.53
   1  -4  11  193.31    9.47
   1  -4  11  207.59   10.53
   1  -4  11  204.40   10.55
   1  -4  11  190.12   10.39
   1  -4  11  201.06   10.53
   1  -4  12  418.07   15.52
   1  -4  12  436.27   14.58
   1  -4  12  425.54   15.77
   1  -4  12  407.07   15.14
   1  -4  12  462.04   16.18
   1  -4  12  441.14   16.18
   1  -4  13  185.16    8.72
   1  -4  13  174.44    8.76
   1  -4  13  188.49    8.91
   1  -4  14  144.96    6.29
   1  -4  14  151.58    6.65
   1  -4  15  145.53    5.36
   1  -4  15  130.85    4.86
   1  -3 -14   41.63    3.08
   1  -3 -13    2.19    0.93
   1  -3 -12   21.35    3.19
   1  -3 -11   -0.37    0.69
   1  -3 -11    0.45    1.06
   1  -3 -10  501.86   19.05
   1  -3 -10  492.24   18.37
   1  -3 -10  513.78   18.32
   1  -3  -9   14.60    2.94
   1  -3  -9   13.64    2.94
   1  -3  -8  198.36   10.16
   1  -3  -8  188.41   10.24
   1  -3  -8  201.37   10.68
   1  -3  -7   41.72    4.32
   1  -3  -7   46.11    4.64
   1  -3  -7   45.43    4.54
   1  -3  -6  459.86   15.61
   1  -3  -5  217.23    7.11
   1  -3  -4 1287.30   27.06
   1  -3  -3   38.51    2.80
   1  -3  -2   32.95    2.59
   1  -3  -1 1234.46   26.41
   1  -3   0  284.76    8.22
   1  -3   0  293.04    8.91
   1  -3   1  883.03   18.94
   1  -3   2  391.27   10.98
   1  -3   3   68.78    3.17
   1  -3   3   67.74    3.80
   1  -3   4  493.22   12.00
   1  -3   4  512.50   13.12
   1  -3   5 3666.75   67.88
   1  -3   5 3641.16   68.29
   1  -3   6   20.84    2.06
   1  -3   6   20.48    2.41
   1  -3   6   21.30    1.88
   1  -3   7  825.92   19.75
   1  -3   7  791.91   19.73
   1  -3   8   10.58    1.80
   1  -3   8   10.86    2.14
   1  -3   8    7.54    1.68
   1  -3   8    9.59    1.96
   1  -3   9  964.65   27.14
   1  -3   9  990.08   24.94
   1  -3   9  940.39   26.38
   1  -3   9  959.55   24.11
   1  -3   9 1014.06   26.25
   1  -3   9  944.53   26.27
   1  -3  10   32.93    4.31
   1  -3  10   37.56    4.17
   1  -3  10   29.35    3.49
   1  -3  10   27.34    3.71
   1  -3  10   30.47    3.25
   1  -3  10   28.60    3.83
   1  -3  10   32.46    3.97
   1  -3  11  599.54   19.59
   1  -3  11  583.19   19.23
   1  -3  11  589.95   20.27
   1  -3  11  661.75   19.37
   1  -3  11  595.25   20.02
   1  -3  12    4.67    1.65
   1  -3  12    7.90    1.66
   1  -3  12    4.26    1.51
   1  -3  12    5.58    1.85
   1  -3  12    5.51    1.38
   1  -3  12    8.37    2.08
   1  -3  13  272.13   11.06
   1  -3  13  253.51   11.32
   1  -3  13  275.36   10.87
   1  -3  13  297.93   11.79
   1  -3  13  292.48   12.28
   1  -3  13  262.42   11.48
   1  -3  14   57.01    4.43
   1  -3  14   49.19    3.45
   1  -3  14   54.65    4.11
   1  -3  14   50.13    4.26
   1  -3  14   55.24    4.23
   1  -3  15   74.98    3.84
   1  -3  15   84.92    4.42
   1  -2 -13    1.58    0.92
   1  -2 -12  695.28   21.33
   1  -2 -11   10.96    2.55
   1  -2 -10  229.56   11.11
   1  -2 -10  256.90   12.46
   1  -2  -9    2.44    1.55
   1  -2  -9    4.66    1.80
   1  -2  -8  458.37   15.29
   1  -2  -8  461.97   16.22
   1  -2  -8  466.36   16.11
   1  -2  -7    9.18    1.89
   1  -2  -6   20.53    2.55
   1  -2  -5  421.15   12.96
   1  -2  -5  427.95    9.87
   1  -2  -4  667.06   14.58
   1  -2  -3  197.81    6.06
   1  -2  -2 1653.45   32.06
   1  -2  -1 1273.94   25.42
   1  -2   0  313.36    8.03
   1  -2   0  313.15    8.05
   1  -2   1  295.68    7.21
   1  -2   2  302.71    8.05
   1  -2   2  292.22    6.73
   1  -2   2  294.21    7.30
   1  -2   3 1206.69   24.60
   1  -2   3 1215.23   24.05
   1  -2   3 1158.00   23.43
   1  -2   4   87.09    4.25
   1  -2   4   83.26    3.56
   1  -2   4   89.18    3.77
   1  -2   5 2472.67   47.19
   1  -2   5 2359.76   44.37
   1  -2   5 2375.74   45.75
   1  -2   6  692.51   16.17
   1  -2   6  659.14   16.25
   1  -2   7  333.89   10.73
   1  -2   7  347.35   11.26
   1  -2   8   11.07    1.98
   1  -2   8   13.75    2.04
   1  -2   8   12.84    2.39
   1  -2   9  159.03    8.59
   1  -2   9  150.54    7.70
   1  -2   9  175.28    9.39
   1  -2   9  153.74    8.48
   1  -2   9  167.64    9.26
   1  -2   9  175.38    8.62
   1  -2  10  300.95   13.51
   1  -2  10  283.70   12.40
   1  -2  10  283.32   11.62
   1  -2  10  269.04   12.46
   1  -2  10  283.45   11.43
   1  -2  10  285.39   12.59
   1  -2  10  286.79   12.19
   1  -2  11   14.11    2.63
   1  -2  11   12.20    2.59
   1  -2  11    7.94    2.15
   1  -2  11   12.06    2.79
   1  -2  11    9.28    1.87
   1  -2  11   10.29    2.40
   1  -2  12   61.21    5.49
   1  -2  12   68.93    5.90
   1  -2  12   62.61    5.83
   1  -2  13  142.76    8.10
   1  -2  13  168.02    9.25
   1  -2  13  169.96    8.72
   1  -2  13  164.93    8.64
   1  -2  14  132.77    6.60
   1  -2  14  146.12    7.65
   1  -2  14  146.92    7.43
   1  -2  14  129.61    6.58
   1  -2  14  140.56    6.73
   1  -2  15   69.46    3.94
   1  -2  15    0.43    0.23
   1  -1 -12   13.24    2.53
   1  -1 -11    7.74    2.08
   1  -1 -10  233.16   11.39
   1  -1  -9   30.86    3.81
   1  -1  -7    5.29    1.25
   1  -1  -6 1897.42   39.15
   1  -1  -5  881.05   20.41
   1  -1  -4  188.76    4.91
   1  -1  -4  181.69    6.55
   1  -1  -3 1193.41   22.99
   1  -1  -3 1182.69   24.69
   1  -1  -3 1225.92   22.87
   1  -1  -3 1196.45   22.83
   1  -1  -2  447.24    9.87
   1  -1  -2  458.58    9.73
   1  -1  -2  463.66    9.75
   1  -1  -1 4149.08   73.31
   1  -1  -1 4053.67   73.28
   1  -1  -1 4139.23   73.53
   1  -1   0  998.39   19.34
   1  -1   0  972.41   19.27
   1  -1   0 1021.65   18.74
   1  -1   1  625.22   12.05
   1  -1   1  596.99   11.44
   1  -1   2  994.68   19.43
   1  -1   2 1018.61   19.70
   1  -1   2 1007.94   19.40
   1  -1   3 1516.88   28.35
   1  -1   3 1500.81   29.49
   1  -1   3 1498.47   28.09
   1  -1   3 1512.16   28.11
   1  -1   4  383.34    8.45
   1  -1   4  370.06   10.08
   1  -1   4  387.93    9.73
   1  -1   5   34.39    2.59
   1  -1   5   27.39    2.22
   1  -1   6   20.24    2.10
   1  -1   6   22.29    2.32
   1  -1   6   20.49    2.26
   1  -1   7 1198.03   27.16
   1  -1   7 1207.61   27.50
   1  -1   7 1208.90   27.85
   1  -1   8   62.31    4.59
   1  -1   8   71.82    5.16
   1  -1   9 1107.87   29.52
   1  -1   9 1148.85   28.63
   1  -1   9 1037.35   27.70
   1  -1   9 1069.10   28.51
   1  -1   9 1054.23   27.21
   1  -1   9 1087.65   29.18
   1  -1  10   78.04    6.19
   1  -1  10   70.75    5.88
   1  -1  10   66.34    5.91
   1  -1  10   68.12    5.49
   1  -1  10   74.21    6.31
   1  -1  11  114.76    7.79
   1  -1  11  103.07    7.23
   1  -1  11   99.27    7.50
   1  -1  11  100.07    6.83
   1  -1  11   90.84    7.27
   1  -1  12   14.44    2.84
   1  -1  12   13.23    2.69
   1  -1  12   20.17    3.14
   1  -1  13  212.71   10.26
   1  -1  13  191.24    8.87
   1  -1  13  211.94    9.66
   1  -1  14   14.19    2.30
   1  -1  14   12.56    2.10
   1  -1  14   11.39    1.86
   1  -1  15  267.07    8.18
   1  -1  15  289.32    9.17
   1   0 -14   55.98    4.03
   1   0 -11  179.39    9.32
   1   0 -10  857.64   24.25
   1   0  -9  106.29    6.72
   1   0  -7   18.89    2.03
   1   0  -6  218.99    7.47
   1   0  -5  134.01    5.24
   1   0  -4  899.42   17.01
   1   0  -4  889.04   16.99
   1   0  -4  907.89   19.20
   1   0  -3  306.76    6.91
   1   0  -3  315.45    6.94
   1   0  -3  301.05    8.06
   1   0  -2    8.13    0.77
   1   0  -2    8.01    0.75
   1   0  -2    8.97    0.98
   1   0  -1  121.78    3.16
   1   0  -1  126.13    3.04
   1   0   0  361.89    8.04
   1   0   0  373.62    7.61
   1   0   0  381.09    8.11
   1   0   1  474.60    9.84
   1   0   1  476.58    9.98
   1   0   1  487.85   10.14
   1   0   1  493.08   10.04
   1   0   2  574.10   11.57
   1   0   2  576.00   11.55
   1   0   2  555.05   11.94
   1   0   3  183.19    5.84
   1   0   3  197.67    4.81
   1   0   3  199.95    4.81
   1   0   3  184.65    5.62
   1   0   4  108.19    4.47
   1   0   4  107.29    2.97
   1   0   4  107.75    2.97
   1   0   5  197.87    6.88
   1   0   6   42.25    3.13
   1   0   7 1113.04   25.79
   1   0   7 1138.21   26.38
   1   0   8  100.92    5.69
   1   0   8  108.56    6.32
   1   0   8  106.95    7.48
   1   0   9  429.44   14.94
   1   0   9  413.23   16.89
   1   0   9  412.38   15.56
   1   0   9  408.91   15.71
   1   0  10   25.12    3.50
   1   0  10   33.71    4.09
   1   0  10   25.84    3.63
   1   0  10   24.98    3.80
   1   0  10   23.96    3.73
   1   0  11  364.12   14.69
   1   0  11  390.06   15.98
   1   0  11  356.94   14.39
   1   0  11  410.93   15.95
   1   0  11  387.90   15.89
   1   0  12    5.79    1.80
   1   0  12    7.02    2.03
   1   0  12    8.89    2.26
   1   0  12    9.65    1.95
   1   0  13  111.58    7.31
   1   0  13  108.66    7.25
   1   0  13  116.34    7.40
   1   0  13  105.11    6.30
   1   0  14    8.51    1.41
   1   0  14    9.36    1.89
   1   0  14   11.99    2.08
   1   0  15   69.89    3.90
   1   0  15   69.09    3.71
   1   1 -13    7.31    1.70
   1   1  -5   19.14    1.20
   1   1  -5   21.73    1.81
   1   1  -5   18.60    1.20
   1   1  -4 1097.07   22.16
   1   1  -4 1068.59   21.02
   1   1  -4 1100.10   21.06
   1   1  -3  667.32   13.83
   1   1  -3  681.15   13.85
   1   1  -3  665.13   14.44
   1   1  -3  660.82   13.75
   1   1  -2   92.13    3.23
   1   1  -1  183.19    5.06
   1   1   0  554.52   10.35
   1   1   0  510.84   11.42
   1   1   1 2017.31   37.43
   1   1   1 2133.45   38.14
   1   1   2 3058.01   58.09
   1   1   2 3371.08   58.13
   1   1   3  475.33   10.15
   1   1   3  478.82   10.17
   1   1   3  435.55   10.00
   1   1   3  459.22   11.34
   1   1   3  444.10   10.89
   1   1   4  940.75   18.49
   1   1   4  963.22   20.61
   1   1   4  950.45   18.49
   1   1   4  940.19   20.65
   1   1   5 2549.48   46.61
   1   1   5 2818.89   51.68
   1   1   5 2844.36   51.03
   1   1   5 2541.96   46.60
   1   1   5 2923.67   51.51
   1   1   6   93.66    5.35
   1   1   6   94.35    4.94
   1   1   6  101.85    5.38
   1   1   7  375.62   12.76
   1   1   7  360.60   11.56
   1   1   8   37.80    3.38
   1   1   8   37.42    3.95
   1   1   8   46.03    4.42
   1   1   8   39.55    4.13
   1   1   8   35.83    3.82
   1   1   8   35.36    4.35
   1   1   9   90.37    6.58
   1   1   9  106.29    8.24
   1   1   9   92.14    7.13
   1   1   9   99.04    7.33
   1   1   9   93.81    6.84
   1   1  10   74.65    6.18
   1   1  10   69.77    6.99
   1   1  10   71.57    6.00
   1   1  10   74.81    6.45
   1   1  11  447.77   17.57
   1   1  11  403.09   13.58
   1   1  11  464.85   17.22
   1   1  11  448.32   17.18
   1   1  11  419.72   15.62
   1   1  11  463.54   17.02
   1   1  12   82.08    5.86
   1   1  12   85.85    6.89
   1   1  12   83.74    6.57
   1   1  13   58.64    4.25
   1   1  13   63.83    5.43
   1   1  13   72.21    5.44
   1   1  13   61.24    5.16
   1   1  14   54.77    4.13
   1   1  14   64.90    4.62
   1   1  14   57.58    4.49
   1   1  15  107.68    4.22
   1   1  15  115.27    4.54
   1   2  -5  342.22    8.79
   1   2  -5  350.85    8.92
   1   2  -5  352.84    8.92
   1   2  -4  801.85   17.12
   1   2  -3   60.34    2.97
   1   2  -2 1045.63   21.43
   1   2  -1   74.72    3.37
   1   2   0  307.82    6.48
   1   2   1 3404.59   62.14
   1   2   1 3365.41   60.67
   1   2   2 1969.27   37.65
   1   2   3   66.08    3.19
   1   2   3   67.94    3.39
   1   2   4  951.43   21.69
   1   2   4  998.80   21.60
   1   2   4 1002.81   20.26
   1   2   4  954.98   20.12
   1   2   4  937.10   20.04
   1   2   5   40.80    3.15
   1   2   5   39.02    3.15
   1   2   5   42.86    2.30
   1   2   5   38.43    2.19
   1   2   5   36.19    3.03
   1   2   6   51.65    3.70
   1   2   6   51.32    4.02
   1   2   6   46.65    3.76
   1   2   7  304.58   10.70
   1   2   7  344.27   12.27
   1   2   7  333.19   12.17
   1   2   8  126.89    7.94
   1   2   8  109.59    7.50
   1   2   8  120.22    7.13
   1   2   8  116.95    8.46
   1   2   8  135.33    7.75
   1   2   8  129.91    7.63
   1   2   9  528.35   19.33
   1   2   9  599.39   20.02
   1   2   9  594.45   18.59
   1   2   9  579.44   19.24
   1   2   9  551.01   18.85
   1   2   9  540.02   21.21
   1   2  10  118.73    8.20
   1   2  10  117.78    7.88
   1   2  10  110.26    8.91
   1   2  11  825.01   27.78
   1   2  11  845.66   23.73
   1   2  12   31.85    3.33
   1   2  12   37.24    4.09
   1   2  12   38.28    4.41
   1   2  13  109.16    6.96
   1   2  13  108.91    6.11
   1   2  13   96.88    6.05
   1   2  13  115.89    7.00
   1   2  14   18.95    2.05
   1   2  14   17.86    2.33
   1   2  14   19.12    2.34
   1   3  -6  845.70   18.83
   1   3  -6  847.63   18.94
   1   3  -6  822.55   18.83
   1   3  -5 2690.82   51.56
   1   3  -4 1424.60   29.53
   1   3  -3    5.83    1.14
   1   3  -2 1832.79   36.64
   1   3  -1   78.50    3.99
   1   3  -1   56.89    1.40
   1   3   1   32.43    2.60
   1   3   2   85.85    4.33
   1   3   3  480.36   12.67
   1   3   4    7.53    1.33
   1   3   4    7.07    1.21
   1   3   4    7.01    1.28
   1   3   5 1275.62   29.02
   1   3   5 1277.29   29.04
   1   3   5 1273.33   28.73
   1   3   5 1276.87   26.88
   1   3   5 1289.60   26.96
   1   3   5 1303.29   26.99
   1   3   6  305.19   11.36
   1   3   6  285.36   10.51
   1   3   6  323.09   11.41
   1   3   7  290.41   13.89
   1   3   7  284.04   12.26
   1   3   7  298.48   11.70
   1   3   7  306.16   12.00
   1   3   8   78.59    7.18
   1   3   8   77.09    6.34
   1   3   8   65.52    5.45
   1   3   8   72.65    5.82
   1   3   9  190.55   10.29
   1   3   9  168.20    9.85
   1   3   9  176.63   11.62
   1   3   9  185.72   10.02
   1   3  10    1.30    1.12
   1   3  10    2.17    1.03
   1   3  10    2.31    1.37
   1   3  11   25.30    3.73
   1   3  11   24.51    2.97
   1   3  11   34.18    3.99
   1   3  11   23.76    3.99
   1   3  12   17.58    2.54
   1   3  13  207.42    9.08
   1   3  13  198.34    7.77
   1   3  14    1.10    0.68
   1   4  -6  617.14   16.31
   1   4  -5    1.33    0.66
   1   4  -5    0.43    0.61
   1   4  -4 1260.67   28.72
   1   4  -4 1314.11   28.80
   1   4  -3   82.33    4.86
   1   4  -3   81.94    4.82
   1   4  -2   22.59    2.48
   1   4  -2   22.70    2.46
   1   4  -1  114.61    5.78
   1   4  -1  112.31    5.69
   1   4   1 2180.44   45.43
   1   4   1 2284.00   45.49
   1   4   2  760.39   19.64
   1   4   2  810.99   19.75
   1   4   3  423.48   13.08
   1   4   3  442.96   13.09
   1   4   4  156.48    6.97
   1   4   4  158.99    6.96
   1   4   4  161.39    7.15
   1   4   5  491.32   14.88
   1   4   5  485.05   15.07
   1   4   5  475.44   13.76
   1   4   6  323.17   13.25
   1   4   6  312.43   11.50
   1   4   6  322.16   12.14
   1   4   7  137.97    8.02
   1   4   7  141.62    9.91
   1   4   7  136.60    8.40
   1   4   8  128.19    8.05
   1   4   8  118.26    9.29
   1   4   8  118.36    8.07
   1   4   8  135.07    8.51
   1   4   9  272.52   12.37
   1   4   9  280.47   14.65
   1   4   9  261.29   11.91
   1   4   9  237.81   11.80
   1   4  10    0.55    1.16
   1   4  10    2.28    1.21
   1   4  11  251.30   12.66
   1   4  11  292.64   11.19
   1   4  11  273.84   11.95
   1   4  12    9.46    1.92
   1   4  12    5.71    1.20
   1   4  13   43.49    3.39
   1   4  13   49.14    3.40
   1   5  -6  378.47   12.85
   1   5  -6  357.92   12.58
   1   5  -5    0.86    0.75
   1   5  -5    2.26    1.12
   1   5  -4  218.61    9.52
   1   5  -4  239.33    9.74
   1   5  -3  175.33    8.22
   1   5  -3  166.04    7.96
   1   5  -2  764.86   20.74
   1   5  -2  751.92   20.53
   1   5  -1  137.43    7.18
   1   5  -1  132.48    7.02
   1   5   1    1.16    0.93
   1   5   1    0.86    0.74
   1   5   2  818.19   19.06
   1   5   2  839.08   22.17
   1   5   2  835.44   22.01
   1   5   3   33.78    2.93
   1   5   3   38.50    3.78
   1   5   3   39.91    3.80
   1   5   4  180.95    7.81
   1   5   4  157.23    7.87
   1   5   4  178.89    8.35
   1   5   5  102.90    6.09
   1   5   5  105.99    6.57
   1   5   5  124.98    7.36
   1   5   5  119.81    6.68
   1   5   6   41.32    4.11
   1   5   7   11.69    2.92
   1   5   7   18.83    3.11
   1   5   7   19.89    3.01
   1   5   8   91.22    6.83
   1   5   8   92.72    8.35
   1   5   8  101.62    7.03
   1   5   9  100.19    8.32
   1   5   9  103.05    6.97
   1   5  10   24.46    3.81
   1   5  10   17.68    2.57
   1   5  11  186.94    8.43
   1   5  11  186.72    9.47
   1   5  12   60.32    4.22
   1   5  12   60.04    3.77
   1   5  13   30.40    2.02
   1   6 -11  129.79    6.71
   1   6 -10  476.01   15.74
   1   6  -9   -0.36    0.76
   1   6  -8  379.55   14.40
   1   6  -7   20.03    3.04
   1   6  -6  161.86    8.58
   1   6  -6  169.31    9.00
   1   6  -6  169.66    8.82
   1   6  -5    1.76    0.99
   1   6  -5    2.79    1.38
   1   6  -5    2.13    1.13
   1   6  -4  752.72   22.08
   1   6  -4  769.87   21.81
   1   6  -4  762.94   22.27
   1   6  -3    4.62    1.51
   1   6  -3    4.90    1.51
   1   6  -3    5.03    1.57
   1   6  -2 1615.13   38.07
   1   6  -2 1594.69   38.00
   1   6  -1    3.21    1.36
   1   6  -1    1.80    1.08
   1   6   0  201.29    9.52
   1   6   1   24.04    3.28
   1   6   1   23.74    3.29
   1   6   2   76.64    5.88
   1   6   2   84.78    6.15
   1   6   3  161.12    8.71
   1   6   3  166.45    8.79
   1   6   4  205.57    8.66
   1   6   4  213.74   10.07
   1   6   4  196.67    9.59
   1   6   5  131.03    7.36
   1   6   5  130.06    7.11
   1   6   6  713.98   20.73
   1   6   7  501.36   16.52
   1   6   7  465.77   19.74
   1   6   8  128.63    9.31
   1   6   8  123.48    7.32
   1   6   9   94.25    7.35
   1   6  10   61.04    4.28
   1   6  10   70.59    5.55
   1   6  11   -0.15    0.44
   1   6  12    1.71    0.59
   1   7 -10   72.23    4.89
   1   7  -9  318.65   12.25
   1   7  -8  232.59   10.72
   1   7  -7   21.44    3.01
   1   7  -7   24.93    3.44
   1   7  -6  316.44   13.03
   1   7  -6  304.81   12.94
   1   7  -5   44.81    4.61
   1   7  -5   39.99    4.57
   1   7  -5   35.48    4.30
   1   7  -4  257.34   11.57
   1   7  -4  227.85   11.46
   1   7  -4  242.24   11.69
   1   7  -3  709.23   21.54
   1   7  -3  699.83   22.39
   1   7  -3  675.56   22.01
   1   7  -2  210.66   10.41
   1   7  -2  210.29   10.96
   1   7  -2  197.56   10.69
   1   7  -1   11.47    2.51
   1   7  -1   15.48    2.93
   1   7  -1   16.00    2.98
   1   7   0  292.80   13.18
   1   7   0  280.03   12.93
   1   7   1   86.09    6.78
   1   7   1   92.49    7.07
   1   7   2  304.64   13.45
   1   7   2  311.75   13.59
   1   7   3   84.12    6.56
   1   7   3   91.64    6.83
   1   7   4  301.53   12.73
   1   7   4  312.05   12.87
   1   7   5   16.22    2.42
   1   7   7   75.46    6.81
   1   7   8   24.83    3.62
   1   7   9   68.85    5.35
   1   7  10    6.73    1.43
   1   7  11   50.70    2.71
   1   8  -9  183.34    7.80
   1   8  -8  105.18    6.41
   1   8  -7   36.09    3.97
   1   8  -7   36.84    3.98
   1   8  -6  206.58   10.45
   1   8  -6  194.31   10.29
   1   8  -6  205.07   10.12
   1   8  -5   41.63    4.82
   1   8  -5   48.16    5.18
   1   8  -5   42.65    4.62
   1   8  -4  865.03   26.03
   1   8  -4  815.24   25.67
   1   8  -4  846.11   24.65
   1   8  -3  360.04   15.55
   1   8  -3  350.83   15.22
   1   8  -3  358.29   14.43
   1   8  -2  670.03   22.51
   1   8  -2  632.44   21.84
   1   8  -2  633.98   20.74
   1   8   0  821.94   25.34
   1   8   0  775.53   24.94
   1   8   1    2.77    1.55
   1   8   1    2.79    1.48
   1   8   2  101.24    7.66
   1   8   2  111.89    7.97
   1   8   3   65.96    5.88
   1   8   3   74.76    6.00
   1   8   4   54.99    4.85
   1   8   6   58.44    5.68
   1   8   7   96.18    6.66
   1   8   8  255.57   10.04
   1   8   9   21.98    2.11
   1   9  -6  344.54   13.27
   1   9  -5  163.83    9.20
   1   9  -4   66.82    6.00
   1   9  -3   90.67    7.22
   1   9  -2  464.91   17.75
   1   9   0  111.19    7.93
   1   9   1    5.10    1.81
   1   9   2  104.70    7.22
   1   9   3    7.24    1.75
   1   9   5    7.40    1.98
   1   9   6   45.52    4.03
   1   9   7  308.87   10.03
   1  10  -6  158.08    7.24
   1  10  -5   92.69    5.94
   1  10  -4   78.93    5.80
   1  10  -3    8.23    1.98
   1  10  -2  198.84    9.94
   1  10   0   45.29    4.41
   1  10   1   44.44    4.22
   1  10   2  193.13    8.48
   1  10   4  192.70    8.22
   1  10   5    3.89    1.03
   1  11  -3    0.88    0.61
   1  11  -2   51.46    3.87
   2 -12   1   72.18    3.28
   2 -12   1   75.28    3.28
   2 -12   2  163.51    5.54
   2 -12   2  171.34    5.56
   2 -11  -3   47.48    3.11
   2 -11  -2   69.99    4.04
   2 -11  -2   71.68    3.94
   2 -11  -2   65.87    4.25
   2 -11  -2   66.41    3.89
   2 -11  -1  166.85    7.56
   2 -11  -1  167.06    7.42
   2 -11  -1  160.99    7.32
   2 -11   0    4.84    1.40
   2 -11   0    3.03    1.28
   2 -11   0    3.33    1.29
   2 -11   1   36.52    3.74
   2 -11   1   36.56    3.73
   2 -11   2  140.91    7.30
   2 -11   2  138.55    7.55
   2 -11   2  141.87    6.74
   2 -11   2  147.28    7.74
   2 -11   3    1.76    1.03
   2 -11   3    3.25    1.25
   2 -11   3    3.50    1.18
   2 -11   3    1.39    0.56
   2 -11   3    2.79    0.97
   2 -11   4  115.00    6.42
   2 -11   4  115.39    6.48
   2 -11   4  111.49    5.72
   2 -11   4  109.57    5.41
   2 -11   4  121.22    6.24
   2 -11   5    1.32    0.84
   2 -11   5    0.44    0.78
   2 -11   5   -0.21    0.81
   2 -11   5    0.77    0.74
   2 -11   5    0.21    0.60
   2 -11   5    0.22    0.65
   2 -11   6    0.25    0.19
   2 -11   6   54.74    3.59
   2 -11   6   48.87    3.32
   2 -11   6    0.57    0.30
   2 -11   7   95.79    4.44
   2 -11   7   92.05    4.56
   2 -10  -6    5.87    1.13
   2 -10  -6    8.06    1.34
   2 -10  -5  142.09    6.84
   2 -10  -5  154.11    6.79
   2 -10  -5  137.44    6.25
   2 -10  -5  142.78    5.84
   2 -10  -4   19.39    2.65
   2 -10  -4   20.44    2.56
   2 -10  -4   19.57    2.43
   2 -10  -4   19.38    2.68
   2 -10  -3   49.84    4.00
   2 -10  -3   46.82    4.32
   2 -10  -3   54.81    4.50
   2 -10  -3   46.83    3.94
   2 -10  -3   51.87    4.11
   2 -10  -2   49.41    4.46
   2 -10  -2   36.12    3.98
   2 -10  -2   50.61    4.65
   2 -10  -2   41.57    3.86
   2 -10  -2   43.38    4.31
   2 -10  -1   94.62    6.01
   2 -10  -1   92.21    6.12
   2 -10  -1   86.20    6.31
   2 -10  -1   93.82    6.66
   2 -10   0   32.38    4.09
   2 -10   0   27.53    3.86
   2 -10   0   17.84    2.52
   2 -10   0   28.71    3.41
   2 -10   1   43.01    4.87
   2 -10   1   43.32    4.80
   2 -10   1   40.12    4.75
   2 -10   1   38.59    3.67
   2 -10   1   44.17    3.76
   2 -10   2  270.39   11.29
   2 -10   2  275.69   11.03
   2 -10   3   19.93    3.05
   2 -10   3   22.44    3.10
   2 -10   3   25.08    3.29
   2 -10   3   26.67    3.84
   2 -10   3   23.47    3.56
   2 -10   3   23.30    3.47
   2 -10   4  334.21   13.08
   2 -10   4  289.43   12.73
   2 -10   4  284.03   11.76
   2 -10   4  318.18   13.58
   2 -10   4  316.66   12.50
   2 -10   4  286.54   12.10
   2 -10   4  294.01   13.06
   2 -10   5   10.42    2.23
   2 -10   5   10.50    2.24
   2 -10   5    6.87    1.41
   2 -10   5    5.78    1.70
   2 -10   5    9.26    2.12
   2 -10   5    8.21    1.98
   2 -10   5    6.70    1.78
   2 -10   6  215.68    9.67
   2 -10   6  214.47    9.54
   2 -10   6  208.02    9.46
   2 -10   6  197.35    8.05
   2 -10   6  213.32    9.98
   2 -10   6  198.01    9.27
   2 -10   6  221.87    9.95
   2 -10   7   -1.56    0.81
   2 -10   7    0.88    0.94
   2 -10   7    1.40    0.94
   2 -10   8   98.10    4.31
   2 -10   8   99.60    5.07
   2 -10   8   96.18    5.63
   2 -10   9   23.39    1.79
   2 -10   9   27.06    2.49
   2 -10   9   28.14    2.64
   2 -10   9   25.46    2.22
   2 -10  10   75.93    3.37
   2 -10  10   66.09    2.98
   2  -9  -8   -0.12    0.21
   2  -9  -7   57.92    4.19
   2  -9  -7   45.85    3.78
   2  -9  -7    0.16    0.39
   2  -9  -7   53.93    4.06
   2  -9  -7    0.18    0.43
   2  -9  -6    0.32    0.84
   2  -9  -6    0.23    0.48
   2  -9  -6    1.25    0.81
   2  -9  -6   -0.33    0.70
   2  -9  -6    1.29    0.90
   2  -9  -5   96.73    6.39
   2  -9  -5   93.80    6.44
   2  -9  -5   96.51    6.72
   2  -9  -4    7.99    1.86
   2  -9  -4   11.27    2.19
   2  -9  -4    8.71    2.06
   2  -9  -4    6.16    1.91
   2  -9  -3  314.16   13.77
   2  -9  -3  306.70   13.93
   2  -9  -3  313.71   13.43
   2  -9  -3  323.77   13.32
   2  -9  -3  312.01   11.54
   2  -9  -3  313.66   13.40
   2  -9  -3  304.98   13.21
   2  -9  -2  279.98   12.93
   2  -9  -2  293.47   13.61
   2  -9  -2  281.11   12.58
   2  -9  -2  268.82   11.87
   2  -9  -2  276.55   10.69
   2  -9  -2  287.85   13.40
   2  -9  -2  283.50   13.22
   2  -9  -1   55.77    5.83
   2  -9  -1   54.98    5.55
   2  -9  -1   55.01    5.39
   2  -9  -1   58.07    5.21
   2  -9  -1   46.08    4.44
   2  -9  -1   58.54    5.97
   2  -9   0  464.49   18.34
   2  -9   0  461.69   17.13
   2  -9   0  464.48   16.83
   2  -9   0  414.71   17.99
   2  -9   0  441.95   18.01
   2  -9   0  429.45   15.35
   2  -9   1  172.03   10.96
   2  -9   1  192.95    9.83
   2  -9   1  154.21   10.27
   2  -9   1  179.69   10.99
   2  -9   1  168.44    9.19
   2  -9   1  193.61    9.70
   2  -9   1  184.95    9.91
   2  -9   1  183.66    9.74
   2  -9   2   88.10    7.63
   2  -9   2   86.56    6.17
   2  -9   2   86.03    6.74
   2  -9   2   85.60    6.74
   2  -9   2   86.61    6.65
   2  -9   3  325.98   14.34
   2  -9   3  345.60   14.42
   2  -9   3  350.92   14.65
   2  -9   3  319.61   15.12
   2  -9   3  320.40   15.11
   2  -9   3  327.63   15.46
   2  -9   3  346.05   15.50
   2  -9   3  340.56   15.73
   2  -9   4   71.00    6.40
   2  -9   4   71.33    6.66
   2  -9   4   58.25    5.73
   2  -9   4   71.03    6.29
   2  -9   4   65.93    6.40
   2  -9   5   69.88    6.42
   2  -9   5   74.90    6.80
   2  -9   5   81.51    6.86
   2  -9   5   69.61    6.24
   2  -9   5   77.64    6.48
   2  -9   5   71.56    6.02
   2  -9   5   73.98    6.58
   2  -9   5   73.37    6.56
   2  -9   6  324.94   14.01
   2  -9   6  331.79   12.98
   2  -9   6  327.03   14.13
   2  -9   6  340.16   14.41
   2  -9   6  343.59   14.85
   2  -9   6  345.92   14.26
   2  -9   6  345.46   14.42
   2  -9   7   -0.81    1.14
   2  -9   7    1.05    0.91
   2  -9   7    0.72    0.76
   2  -9   7    1.00    0.61
   2  -9   7    0.34    0.36
   2  -9   8  208.46   10.38
   2  -9   9   11.43    1.94
   2  -9   9   14.51    2.38
   2  -9   9   11.39    2.20
   2  -9   9   14.07    2.29
   2  -9  10  343.09   11.18
   2  -9  10  328.11   10.84
   2  -9  10  352.26   11.37
   2  -9  10  319.17   10.52
   2  -9  11   17.02    1.77
   2  -9  11   13.48    1.47
   2  -8 -10    1.12    0.50
   2  -8  -9  144.15    6.41
   2  -8  -9  140.61    6.19
   2  -8  -9  143.24    6.79
   2  -8  -8    8.56    1.79
   2  -8  -8   11.54    2.31
   2  -8  -8   12.97    2.19
   2  -8  -8    9.70    1.90
   2  -8  -8    8.06    1.91
   2  -8  -7  189.98    9.22
   2  -8  -7  181.93    9.60
   2  -8  -7  181.88    9.55
   2  -8  -6    4.81    1.67
   2  -8  -6    1.09    0.87
   2  -8  -6    1.77    1.15
   2  -8  -6    2.17    1.38
   2  -8  -5   31.62    4.43
   2  -8  -5   32.29    4.36
   2  -8  -5   33.01    4.42
   2  -8  -5   36.29    4.65
   2  -8  -4  102.85    7.88
   2  -8  -4  105.09    7.87
   2  -8  -4  102.83    7.22
   2  -8  -4   85.18    7.94
   2  -8  -4  113.26    7.59
   2  -8  -3   59.26    5.87
   2  -8  -3   70.67    6.37
   2  -8  -3   63.74    5.97
   2  -8  -3   60.50    5.87
   2  -8  -3   61.22    6.19
   2  -8  -3   73.58    6.71
   2  -8  -3   57.28    6.38
   2  -8  -3   58.53    5.74
   2  -8  -2   21.20    3.53
   2  -8  -2   20.95    3.33
   2  -8  -2   20.88    3.40
   2  -8  -2   26.58    3.96
   2  -8  -2   25.45    3.87
   2  -8  -2   19.95    3.69
   2  -8  -2   31.24    4.25
   2  -8  -2   22.81    3.70
   2  -8  -1  420.97   17.71
   2  -8  -1  423.52   15.85
   2  -8  -1  428.59   16.33
   2  -8  -1  445.19   15.52
   2  -8  -1  434.08   17.91
   2  -8  -1  438.31   18.18
   2  -8  -1  423.66   17.16
   2  -8  -1  446.13   17.29
   2  -8  -1  440.96   17.90
   2  -8   0   63.78    5.49
   2  -8   0   70.98    5.61
   2  -8   0   57.20    6.13
   2  -8   0   69.41    6.14
   2  -8   0   58.29    6.20
   2  -8   0   69.83    6.73
   2  -8   0   71.01    6.29
   2  -8   0   62.89    6.32
   2  -8   0   74.00    5.88
   2  -8   0   77.24    5.63
   2  -8   0   75.34    6.23
   2  -8   0   72.63    5.82
   2  -8   0   76.28    6.79
   2  -8   1  102.67    7.31
   2  -8   1  124.39    8.18
   2  -8   1  117.16    8.93
   2  -8   1  119.47    7.89
   2  -8   1  116.23    8.69
   2  -8   1  120.23    8.23
   2  -8   1  113.53    8.58
   2  -8   1  116.14    7.84
   2  -8   1  120.42    8.96
   2  -8   1  121.37    8.06
   2  -8   2  161.85    9.65
   2  -8   2  156.99    8.90
   2  -8   2  165.05   10.58
   2  -8   2  179.71    9.34
   2  -8   2  170.96    9.77
   2  -8   3  231.97   11.86
   2  -8   3  217.72   12.31
   2  -8   3  221.27   12.39
   2  -8   3  262.29   13.52
   2  -8   4    0.52    1.10
   2  -8   4    2.06    1.22
   2  -8   4    3.19    1.40
   2  -8   4    2.67    1.70
   2  -8   4    3.18    1.67
   2  -8   4    2.65    1.49
   2  -8   4    1.57    1.36
   2  -8   5   94.77    7.71
   2  -8   5   96.19    7.90
   2  -8   5  108.96    7.65
   2  -8   5   95.03    7.80
   2  -8   5  105.55    7.43
   2  -8   5   90.65    7.80
   2  -8   5   94.87    7.52
   2  -8   5   96.45    7.47
   2  -8   5   99.47    7.97
   2  -8   6  221.52   11.73
   2  -8   6  243.65   12.58
   2  -8   6  251.43   10.89
   2  -8   6  221.13   11.37
   2  -8   6  237.39   11.80
   2  -8   6  213.84   11.55
   2  -8   6  221.63   11.29
   2  -8   6  218.83   11.76
   2  -8   6  237.82   12.65
   2  -8   7   24.79    3.72
   2  -8   7   21.16    3.51
   2  -8   7   30.44    4.05
   2  -8   7   24.43    3.57
   2  -8   7   20.81    3.26
   2  -8   7   22.76    3.22
   2  -8   7   25.29    3.89
   2  -8   7   36.35    3.88
   2  -8   7   25.42    3.58
   2  -8   8  393.78   15.25
   2  -8   8  363.45   15.57
   2  -8   8  364.59   13.38
   2  -8   8  395.03   15.55
   2  -8   9   28.97    3.82
   2  -8   9   29.36    2.89
   2  -8   9   26.82    3.50
   2  -8   9   26.38    3.65
   2  -8   9   25.75    3.40
   2  -8   9   25.12    3.60
   2  -8   9   32.19    3.35
   2  -8  10  319.17   12.58
   2  -8  10  297.53    9.88
   2  -8  10  301.45   11.98
   2  -8  10  305.08   11.74
   2  -8  10  312.98   10.66
   2  -8  10  300.78   11.91
   2  -8  10  296.14   11.57
   2  -8  11    4.26    1.17
   2  -8  11    5.88    1.37
   2  -8  11    3.41    0.99
   2  -8  11    2.58    0.77
   2  -8  11    5.95    1.58
   2  -8  12   75.00    4.17
   2  -7 -10   26.01    2.91
   2  -7  -9   71.20    5.01
   2  -7  -9   64.43    4.92
   2  -7  -9   66.87    5.52
   2  -7  -9   64.77    5.41
   2  -7  -9   62.69    5.17
   2  -7  -8   19.39    3.09
   2  -7  -8   19.91    3.14
   2  -7  -8   18.83    3.23
   2  -7  -8   15.18    2.89
   2  -7  -8   17.82    2.96
   2  -7  -7  256.15   12.65
   2  -7  -7  261.75   13.20
   2  -7  -7  263.04   13.08
   2  -7  -7  276.41   13.11
   2  -7  -6   13.27    2.87
   2  -7  -6   17.48    3.36
   2  -7  -6   17.18    3.23
   2  -7  -6   11.64    3.03
   2  -7  -5  668.29   24.95
   2  -7  -5  723.69   24.11
   2  -7  -5  732.75   24.48
   2  -7  -5  717.95   24.16
   2  -7  -5  768.89   23.77
   2  -7  -5  711.03   24.27
   2  -7  -4   -0.48    1.25
   2  -7  -4    2.10    1.26
   2  -7  -4    0.42    0.90
   2  -7  -4   -0.50    1.40
   2  -7  -4   -0.43    0.64
   2  -7  -4    1.97    1.38
   2  -7  -4    1.02    1.21
   2  -7  -3   83.90    6.89
   2  -7  -3   89.31    7.15
   2  -7  -3   94.81    8.02
   2  -7  -3   84.39    6.89
   2  -7  -3   94.54    7.37
   2  -7  -3  100.85    7.29
   2  -7  -3   81.67    6.87
   2  -7  -2    1.84    1.47
   2  -7  -2    2.29    1.38
   2  -7  -2    3.64    1.42
   2  -7  -2    2.30    1.29
   2  -7  -2    3.73    1.65
   2  -7  -2    2.61    1.35
   2  -7  -2    2.82    1.58
   2  -7  -2    1.28    1.01
   2  -7  -2    4.70    1.93
   2  -7  -1   90.68    7.29
   2  -7  -1   78.00    6.22
   2  -7  -1   88.51    6.40
   2  -7  -1  100.74    7.29
   2  -7  -1   88.14    6.98
   2  -7  -1   91.59    7.31
   2  -7  -1   96.80    6.82
   2  -7  -1   76.16    6.81
   2  -7  -1   80.74    6.89
   2  -7  -1   80.54    6.82
   2  -7  -1   84.02    6.39
   2  -7  -1   91.21    7.28
   2  -7   0  210.80   11.28
   2  -7   0  196.41    9.54
   2  -7   0  192.59    9.66
   2  -7   0  189.02   10.83
   2  -7   0  207.91    9.48
   2  -7   0  192.70   10.46
   2  -7   0  199.44   10.49
   2  -7   0  195.83   11.16
   2  -7   0  196.71   10.46
   2  -7   0  193.05   10.96
   2  -7   0  183.05   10.42
   2  -7   0  219.48    9.94
   2  -7   0  211.99   10.44
   2  -7   1  145.12    9.30
   2  -7   1  152.25    9.22
   2  -7   1  153.14    8.56
   2  -7   1  152.33    8.82
   2  -7   1  150.05    8.67
   2  -7   1  143.35    9.36
   2  -7   1  145.20    8.74
   2  -7   1  144.56    9.45
   2  -7   1  146.70    9.34
   2  -7   1  161.97    8.14
   2  -7   1  150.48    8.74
   2  -7   2  146.23    9.48
   2  -7   2  152.99    8.31
   2  -7   2  161.94    8.51
   2  -7   2  166.30    9.30
   2  -7   2  141.35    8.23
   2  -7   2  163.73    8.47
   2  -7   3 1109.20   31.10
   2  -7   3 1124.92   30.77
   2  -7   3 1219.93   30.82
   2  -7   3 1123.81   31.92
   2  -7   3 1113.36   31.93
   2  -7   3 1187.13   29.07
   2  -7   3 1142.35   32.37
   2  -7   3 1144.16   29.85
   2  -7   4  863.93   26.88
   2  -7   4  830.43   25.51
   2  -7   4  870.88   26.87
   2  -7   4  900.51   25.66
   2  -7   4  901.03   27.41
   2  -7   4  923.56   24.28
   2  -7   4  860.25   26.72
   2  -7   4  839.19   26.44
   2  -7   4  896.47   25.43
   2  -7   5  630.81   21.59
   2  -7   5  623.02   22.02
   2  -7   5  657.40   22.36
   2  -7   5  648.97   19.77
   2  -7   5  604.90   21.42
   2  -7   5  622.95   21.65
   2  -7   5  638.04   21.75
   2  -7   5  682.49   21.48
   2  -7   6    9.99    2.11
   2  -7   6   10.21    2.36
   2  -7   6    7.25    2.18
   2  -7   6   11.72    2.67
   2  -7   6   10.70    2.46
   2  -7   6   12.11    2.48
   2  -7   6    6.75    2.03
   2  -7   6    6.34    2.07
   2  -7   6   14.82    2.94
   2  -7   7    1.41    1.11
   2  -7   7    3.59    1.27
   2  -7   7    2.81    1.28
   2  -7   7    3.21    1.61
   2  -7   7    4.96    1.52
   2  -7   7    3.29    1.50
   2  -7   7    1.01    1.08
   2  -7   7    5.10    1.68
   2  -7   7    6.01    1.61
   2  -7   8  502.27   18.65
   2  -7   8  562.78   20.30
   2  -7   8  536.20   17.73
   2  -7   8  555.39   19.03
   2  -7   8  490.03   17.09
   2  -7   8  535.51   19.61
   2  -7   8  524.61   16.92
   2  -7   8  566.88   18.40
   2  -7   9   71.49    6.03
   2  -7   9   83.81    6.22
   2  -7   9   80.35    5.92
   2  -7   9   63.91    6.02
   2  -7   9   77.13    6.25
   2  -7   9   64.12    5.22
   2  -7  10  428.75   15.48
   2  -7  10  446.49   16.03
   2  -7  10  433.12   14.80
   2  -7  10  475.44   15.84
   2  -7  10  427.87   15.83
   2  -7  10  455.29   15.93
   2  -7  10  442.09   14.79
   2  -7  11   -0.35    0.84
   2  -7  11    1.06    0.69
   2  -7  11    0.30    0.64
   2  -7  11    0.83    0.51
   2  -7  11    0.55    0.77
   2  -7  11    0.26    0.55
   2  -7  12  197.41    7.76
   2  -7  12  189.92    7.44
   2  -7  12  194.63    7.93
   2  -7  13    1.42    0.56
   2  -7  13    1.15    0.68
   2  -7  13    1.28    0.59
   2  -7  13    1.10    0.72
   2  -6 -12   58.63    3.39
   2  -6 -12   47.71    2.50
   2  -6 -11  136.50    6.71
   2  -6 -11  154.23    7.42
   2  -6 -10   44.12    3.83
   2  -6 -10   49.15    4.72
   2  -6 -10   56.95    5.05
   2  -6  -9   35.08    3.98
   2  -6  -9   33.63    3.86
   2  -6  -9   33.03    4.36
   2  -6  -9   36.67    4.49
   2  -6  -8   15.06    3.16
   2  -6  -8   15.15    3.02
   2  -6  -8   12.71    3.01
   2  -6  -8   14.15    2.82
   2  -6  -8   12.77    2.77
   2  -6  -7  111.25    8.16
   2  -6  -7   86.33    7.87
   2  -6  -7  100.89    7.89
   2  -6  -7   97.78    8.04
   2  -6  -7  108.64    8.48
   2  -6  -7  111.09    7.91
   2  -6  -6   -0.50    0.74
   2  -6  -6    2.31    1.50
   2  -6  -6   -0.49    1.04
   2  -6  -6   -0.52    0.78
   2  -6  -6    0.45    1.16
   2  -6  -5  825.33   24.95
   2  -6  -5  802.71   25.85
   2  -6  -5  800.36   26.88
   2  -6  -5  837.98   26.20
   2  -6  -4   49.33    5.33
   2  -6  -4   42.10    5.29
   2  -6  -4   39.77    4.46
   2  -6  -4   56.15    5.70
   2  -6  -4   45.09    5.11
   2  -6  -3  269.10   12.00
   2  -6  -3  267.10   12.26
   2  -6  -3  262.80   11.48
   2  -6  -3  260.31   11.88
   2  -6  -3  265.80   12.31
   2  -6  -3  265.29   12.02
   2  -6  -2   42.69    4.62
   2  -6  -2   42.82    4.42
   2  -6  -2   41.11    4.19
   2  -6  -2   39.94    4.73
   2  -6  -2   49.66    4.56
   2  -6  -2   43.51    4.33
   2  -6  -2   49.36    4.74
   2  -6  -2   47.77    4.62
   2  -6  -1  258.66   11.48
   2  -6  -1  272.73   11.89
   2  -6  -1  268.04   12.11
   2  -6  -1  264.12   11.07
   2  -6  -1  258.54   11.81
   2  -6   0  122.61    7.01
   2  -6   0  125.51    8.06
   2  -6   0  120.26    7.48
   2  -6   1  404.94   15.46
   2  -6   1  398.33   14.25
   2  -6   1  376.75   14.30
   2  -6   2  118.83    6.83
   2  -6   3  272.14   11.86
   2  -6   3  303.46   13.11
   2  -6   3  295.73   11.08
   2  -6   3  275.48   10.30
   2  -6   3  283.21   12.54
   2  -6   3  273.93   12.49
   2  -6   3  288.78   12.08
   2  -6   3  286.07   12.62
   2  -6   4  364.17   14.76
   2  -6   4  396.59   15.31
   2  -6   4  387.47   14.62
   2  -6   4  372.80   14.88
   2  -6   4  387.77   13.52
   2  -6   4  411.58   15.64
   2  -6   4  401.33   14.63
   2  -6   4  389.87   15.13
   2  -6   4  381.35   15.26
   2  -6   5  414.84   13.75
   2  -6   5  404.48   15.42
   2  -6   5  387.33   15.15
   2  -6   5  414.17   15.09
   2  -6   5  385.10   15.18
   2  -6   5  397.75   13.22
   2  -6   5  412.83   15.51
   2  -6   5  386.80   15.36
   2  -6   5  418.25   14.25
   2  -6   5  405.17   16.09
   2  -6   5  381.18   14.43
   2  -6   5  384.61   15.52
   2  -6   6   84.12    6.28
   2  -6   6   93.10    6.74
   2  -6   6   80.28    6.49
   2  -6   6   88.81    7.07
   2  -6   6  107.32    6.41
   2  -6   6  101.02    7.49
   2  -6   6   80.34    6.62
   2  -6   6   86.45    6.05
   2  -6   6   82.81    5.97
   2  -6   6   89.02    6.58
   2  -6   6   88.18    6.84
   2  -6   6   77.76    6.17
   2  -6   7   67.65    5.75
   2  -6   7   63.60    6.05
   2  -6   7   63.42    5.34
   2  -6   7   58.67    5.85
   2  -6   7   73.18    5.69
   2  -6   7   75.68    5.64
   2  -6   7   61.90    6.01
   2  -6   7   63.31    5.63
   2  -6   7   64.34    5.77
   2  -6   7   56.46    5.38
   2  -6   8  318.21   13.92
   2  -6   8  360.19   14.87
   2  -6   8  339.46   13.50
   2  -6   8  362.36   13.17
   2  -6   8  381.97   14.37
   2  -6   8  334.82   13.50
   2  -6   8  331.40   14.92
   2  -6   8  334.45   14.96
   2  -6   8  346.37   13.64
   2  -6   9    9.19    2.35
   2  -6   9    8.13    2.18
   2  -6   9    9.44    2.17
   2  -6   9    6.27    1.98
   2  -6   9    8.71    2.09
   2  -6   9   12.52    2.64
   2  -6   9    8.19    1.94
   2  -6  10  255.65   11.25
   2  -6  10  255.59   11.49
   2  -6  10  246.75   11.52
   2  -6  10  250.23   11.80
   2  -6  10  253.40   11.57
   2  -6  10  249.23   12.37
   2  -6  10  220.76   10.92
   2  -6  10  231.65   10.99
   2  -6  10  229.29   10.92
   2  -6  11    1.85    1.11
   2  -6  11    2.41    1.11
   2  -6  11    0.32    0.76
   2  -6  11    0.35    0.74
   2  -6  11    1.37    0.96
   2  -6  11    0.35    0.74
   2  -6  11    0.40    0.74
   2  -6  12  320.24   11.39
   2  -6  12  309.20   11.94
   2  -6  12  322.53   11.60
   2  -6  12  322.28   12.25
   2  -6  12  308.34   11.72
   2  -6  13   78.24    4.24
   2  -6  13   86.73    4.69
   2  -6  13   82.02    4.65
   2  -6  14  348.34    9.09
   2  -6  14  318.91    8.32
   2  -5 -13   26.02    1.92
   2  -5 -13   25.83    1.94
   2  -5 -12   39.75    3.54
   2  -5 -11   94.61    6.50
   2  -5 -11   81.32    5.90
   2  -5 -10   37.21    3.78
   2  -5 -10   36.95    4.52
   2  -5 -10   32.23    4.20
   2  -5  -9   95.93    6.77
   2  -5  -9   88.50    7.49
   2  -5  -9   97.35    7.73
   2  -5  -9   91.36    6.76
   2  -5  -9   98.69    7.73
   2  -5  -8  110.39    7.83
   2  -5  -8  108.27    8.38
   2  -5  -8  109.40    8.46
   2  -5  -8  116.24    8.01
   2  -5  -8  100.75    7.54
   2  -5  -8  101.66    8.24
   2  -5  -7 1119.52   32.26
   2  -5  -7 1099.66   31.89
   2  -5  -7 1089.27   31.00
   2  -5  -7 1138.54   31.29
   2  -5  -7 1089.85   32.67
   2  -5  -6  105.65    7.70
   2  -5  -6   99.16    7.77
   2  -5  -6   89.22    7.35
   2  -5  -6   91.11    7.81
   2  -5  -5  499.63   18.91
   2  -5  -5  494.16   15.76
   2  -5  -5  512.17   18.20
   2  -5  -4    4.13    1.26
   2  -5  -4    3.58    1.50
   2  -5  -4    3.52    1.32
   2  -5  -4    7.85    1.95
   2  -5  -3  861.20   23.21
   2  -5  -3  929.31   24.24
   2  -5  -2  337.41   12.42
   2  -5  -2  354.01   12.32
   2  -5  -2  361.10   13.08
   2  -5  -1 1314.82   31.58
   2  -5  -1 1302.65   32.14
   2  -5   0    4.91    1.41
   2  -5   0    3.85    1.36
   2  -5   0    5.39    1.38
   2  -5   1  177.29    8.82
   2  -5   1  194.71    7.97
   2  -5   1  184.96    8.30
   2  -5   2   30.75    3.47
   2  -5   2   29.36    3.23
   2  -5   2   29.88    2.96
   2  -5   3  125.27    7.34
   2  -5   3  138.24    7.24
   2  -5   3  132.68    5.93
   2  -5   4  563.20   17.02
   2  -5   4  580.88   17.85
   2  -5   5  257.55   10.50
   2  -5   5  247.06   10.63
   2  -5   6  834.40   25.09
   2  -5   6  927.97   26.06
   2  -5   6  913.95   25.46
   2  -5   6  878.77   23.51
   2  -5   6  920.75   23.78
   2  -5   6 1011.50   24.61
   2  -5   6  947.81   24.50
   2  -5   6  948.25   25.13
   2  -5   6  887.09   23.85
   2  -5   6  929.79   25.89
   2  -5   7  190.35    9.69
   2  -5   7  181.05    9.99
   2  -5   7  190.40    9.59
   2  -5   7  196.84    9.46
   2  -5   7  201.56    9.09
   2  -5   7  186.51   10.15
   2  -5   7  196.43    9.15
   2  -5   7  185.97    9.30
   2  -5   8  243.97   11.20
   2  -5   8  235.51   12.05
   2  -5   8  241.84   11.87
   2  -5   8  231.00   11.04
   2  -5   8  229.48   11.55
   2  -5   8  244.33   11.37
   2  -5   8  253.43   10.59
   2  -5   8  254.29   11.35
   2  -5   9   66.05    5.16
   2  -5   9   65.51    5.68
   2  -5   9   59.94    5.51
   2  -5   9   59.56    5.48
   2  -5   9   70.53    5.87
   2  -5   9   66.97    6.22
   2  -5  10  185.84    9.99
   2  -5  10  178.84    8.64
   2  -5  10  181.80    9.34
   2  -5  10  168.83    9.40
   2  -5  10  175.27   10.32
   2  -5  10  164.23    9.50
   2  -5  10  175.93    8.90
   2  -5  11    0.81    0.71
   2  -5  11    1.99    1.33
   2  -5  11    0.39    0.83
   2  -5  11    0.37    0.78
   2  -5  11    0.83    1.07
   2  -5  12  369.91   13.84
   2  -5  12  367.06   13.47
   2  -5  12  349.18   12.85
   2  -5  12  353.63   13.40
   2  -5  12  371.60   13.84
   2  -5  13    8.59    1.76
   2  -5  13    9.99    1.90
   2  -5  13    7.43    1.73
   2  -5  13   11.28    1.83
   2  -5  13    9.85    1.79
   2  -5  14  171.93    6.87
   2  -5  14  186.30    6.73
   2  -4 -13   32.02    2.81
   2  -4 -12   19.88    2.87
   2  -4 -11  111.20    7.39
   2  -4 -11  126.95    8.21
   2  -4 -10   74.10    6.57
   2  -4 -10   66.41    6.33
   2  -4  -9  284.98   14.27
   2  -4  -9  308.36   14.45
   2  -4  -9  321.90   14.75
   2  -4  -9  290.87   13.81
   2  -4  -9  314.18   12.89
   2  -4  -8   25.02    3.60
   2  -4  -8   18.27    3.07
   2  -4  -8   19.82    3.42
   2  -4  -8   17.60    3.35
   2  -4  -8   25.16    3.97
   2  -4  -7  332.42   13.77
   2  -4  -7  329.88   13.72
   2  -4  -7  339.29   14.94
   2  -4  -7  332.08   14.72
   2  -4  -7  314.61   14.33
   2  -4  -6   61.62    5.70
   2  -4  -6   70.44    6.02
   2  -4  -6   62.77    6.00
   2  -4  -6   62.79    5.50
   2  -4  -5  184.14    9.86
   2  -4  -5  168.38    7.54
   2  -4  -4    5.91    1.67
   2  -4  -4    6.29    1.44
   2  -4  -4    9.65    1.66
   2  -4  -3  558.16   17.88
   2  -4  -3  612.03   16.52
   2  -4  -3  594.88   16.77
   2  -4  -2   53.91    3.95
   2  -4  -2   53.82    4.10
   2  -4  -1  206.65    8.90
   2  -4  -1  220.06    8.92
   2  -4  -1  225.90    8.65
   2  -4  -1  234.16    8.30
   2  -4   0    2.93    0.99
   2  -4   0    4.00    1.22
   2  -4   0    5.43    1.30
   2  -4   0    3.71    0.98
   2  -4   1  133.47    6.19
   2  -4   1  139.28    5.81
   2  -4   2  550.24   15.94
   2  -4   2  570.33   14.48
   2  -4   2  535.94   15.30
   2  -4   3 1960.57   41.25
   2  -4   3 1897.76   37.55
   2  -4   3 1933.35   40.22
   2  -4   4  729.19   18.97
   2  -4   4  742.16   19.58
   2  -4   5  576.99   16.00
   2  -4   5  561.19   16.23
   2  -4   6  174.10    7.67
   2  -4   6  187.86    7.82
   2  -4   7  103.84    6.57
   2  -4   7  107.31    6.96
   2  -4   7   97.22    6.10
   2  -4   7   95.81    6.79
   2  -4   7  102.83    6.44
   2  -4   7   97.78    5.96
   2  -4   7  124.05    7.07
   2  -4   7   96.16    6.33
   2  -4   7  108.12    6.47
   2  -4   7  107.83    6.89
   2  -4   7   97.16    6.46
   2  -4   7  105.16    5.93
   2  -4   8  396.65   15.08
   2  -4   8  437.01   15.60
   2  -4   8  403.63   15.88
   2  -4   8  419.09   14.35
   2  -4   8  447.22   15.53
   2  -4   8  453.22   16.08
   2  -4   8  424.36   14.06
   2  -4   8  404.80   14.83
   2  -4   8  397.18   14.60
   2  -4   8  425.12   15.30
   2  -4   8  456.90   16.00
   2  -4   9  143.29    8.13
   2  -4   9  133.97    8.07
   2  -4   9  140.07    8.43
   2  -4   9  137.57    7.73
   2  -4   9  145.45    8.84
   2  -4   9  144.37    8.94
   2  -4   9  129.77    7.25
   2  -4   9  136.14    8.38
   2  -4   9  141.26    7.76
   2  -4  10  397.42   15.09
   2  -4  10  422.14   15.72
   2  -4  10  381.70   15.44
   2  -4  10  421.13   16.40
   2  -4  10  403.05   15.94
   2  -4  10  401.98   14.13
   2  -4  10  393.81   14.22
   2  -4  11  143.89    8.30
   2  -4  11  158.78    8.93
   2  -4  11  155.42    9.36
   2  -4  11  136.53    8.67
   2  -4  11  148.31    7.87
   2  -4  11  165.79    9.26
   2  -4  11  146.41    8.65
   2  -4  12  237.28   10.61
   2  -4  12  235.56   10.12
   2  -4  12  221.69   10.26
   2  -4  12  239.71   10.98
   2  -4  12  243.73    9.63
   2  -4  13   15.23    2.42
   2  -4  13   13.29    1.73
   2  -4  14  207.89    8.06
   2  -4  14  206.81    8.01
   2  -4  14  190.59    7.62
   2  -4  15    0.28    0.41
   2  -3 -14   29.69    2.47
   2  -3 -13  108.76    6.02
   2  -3 -12    0.73    0.78
   2  -3 -11  281.20   12.43
   2  -3 -11  279.97   13.08
   2  -3 -10  169.76    9.98
   2  -3 -10  155.36    9.89
   2  -3  -9  272.35   13.43
   2  -3  -9  287.14   13.45
   2  -3  -9  276.76   13.52
   2  -3  -8  268.98   12.95
   2  -3  -8  250.89   12.38
   2  -3  -8  268.11   12.77
   2  -3  -8  253.21   12.20
   2  -3  -7   64.53    5.77
   2  -3  -7   59.68    5.55
   2  -3  -7   56.43    4.76
   2  -3  -6   72.74    5.82
   2  -3  -5  544.48   14.30
   2  -3  -5  519.08   17.04
   2  -3  -4  129.99    5.93
   2  -3  -4  132.73    7.15
   2  -3  -3  578.11   15.07
   2  -3  -3  556.80   16.38
   2  -3  -2    4.08    1.07
   2  -3  -1  885.02   21.35
   2  -3  -1  909.74   21.13
   2  -3  -1  897.40   20.60
   2  -3  -1  910.92   20.75
   2  -3   0  105.92    5.08
   2  -3   0  110.00    5.02
   2  -3   0  103.59    5.13
   2  -3   0  103.54    4.88
   2  -3   1 1689.15   34.75
   2  -3   1 1765.67   33.90
   2  -3   2  100.39    4.30
   2  -3   2  117.85    5.48
   2  -3   2  103.87    4.92
   2  -3   2  106.31    5.00
   2  -3   3    2.30    0.54
   2  -3   3    1.37    0.66
   2  -3   4   46.33    3.40
   2  -3   4   56.85    3.50
   2  -3   5  223.36    8.14
   2  -3   5  242.72    8.45
   2  -3   6  233.40    8.13
   2  -3   6  260.00    9.20
   2  -3   7  284.80   10.37
   2  -3   8  512.93   15.83
   2  -3   8  489.94   17.18
   2  -3   8  523.85   17.88
   2  -3   8  525.76   17.52
   2  -3   8  559.55   17.60
   2  -3   8  520.92   17.35
   2  -3   8  511.49   17.07
   2  -3   8  485.80   16.94
   2  -3   8  530.70   16.89
   2  -3   9   61.79    5.68
   2  -3   9   64.36    5.81
   2  -3   9   61.02    5.48
   2  -3   9   45.41    4.26
   2  -3   9   59.48    5.41
   2  -3   9   49.45    4.96
   2  -3   9   58.98    5.33
   2  -3  10   18.94    3.09
   2  -3  10   23.13    3.09
   2  -3  10   22.41    3.51
   2  -3  10   27.23    3.57
   2  -3  10   27.78    3.75
   2  -3  10   24.34    3.79
   2  -3  10   26.21    3.39
   2  -3  10   27.06    3.86
   2  -3  11  110.38    7.69
   2  -3  11  123.49    8.09
   2  -3  11  120.00    7.97
   2  -3  11  108.68    7.09
   2  -3  11  100.29    6.61
   2  -3  11  120.01    8.23
   2  -3  11   95.29    6.55
   2  -3  11  121.48    7.22
   2  -3  11  121.64    8.12
   2  -3  12  118.20    6.80
   2  -3  12  141.19    8.62
   2  -3  12  133.49    8.24
   2  -3  12  126.53    7.10
   2  -3  12  138.02    8.22
   2  -3  12  124.11    7.88
   2  -3  12  113.25    6.78
   2  -3  13    0.31    0.73
   2  -3  13    2.44    1.28
   2  -3  13    1.63    1.03
   2  -3  13    1.63    0.78
   2  -3  13    0.63    0.82
   2  -3  14  402.62   12.47
   2  -3  14  379.18   11.91
   2  -3  15   22.20    1.91
   2  -3  15   22.13    1.81
   2  -2 -14  177.88    7.17
   2  -2 -13   27.24    3.04
   2  -2 -12  152.20    8.76
   2  -2 -11    1.35    1.26
   2  -2 -10   46.47    4.92
   2  -2 -10   49.72    5.28
   2  -2  -9  159.40    9.36
   2  -2  -9  152.30    9.42
   2  -2  -8   18.73    2.91
   2  -2  -8   16.56    2.90
   2  -2  -8   17.71    3.01
   2  -2  -8   19.94    3.12
   2  -2  -7 1093.57   28.11
   2  -2  -7 1048.35   28.14
   2  -2  -6   12.14    2.25
   2  -2  -5 1156.36   24.17
   2  -2  -5 1114.40   27.30
   2  -2  -4  207.01    6.78
   2  -2  -4  197.37    6.86
   2  -2  -4  187.75    8.17
   2  -2  -4  209.33    6.81
   2  -2  -3  274.42    8.23
   2  -2  -3  264.10    8.34
   2  -2  -3  269.07    9.46
   2  -2  -3  281.57    8.28
   2  -2  -2   61.89    3.36
   2  -2  -2   72.07    3.73
   2  -2  -2   58.92    3.77
   2  -2  -2   59.93    3.34
   2  -2  -1  682.81   15.68
   2  -2  -1  671.23   16.01
   2  -2  -1  680.65   15.67
   2  -2   0  111.50    4.71
   2  -2   0  110.90    4.63
   2  -2   0  113.10    4.68
   2  -2   0  110.85    3.91
   2  -2   0  107.02    4.74
   2  -2   1 3556.67   65.47
   2  -2   1 3587.43   65.25
   2  -2   1 3531.72   63.95
   2  -2   2   36.27    2.54
   2  -2   2   45.34    2.83
   2  -2   2   45.52    2.95
   2  -2   2   43.88    2.35
   2  -2   2   42.99    2.74
   2  -2   3  452.87   11.72
   2  -2   3  427.06   11.21
   2  -2   3  433.75   11.27
   2  -2   4  390.38   11.43
   2  -2   4  376.89   10.46
   2  -2   4  373.21   10.21
   2  -2   4  386.16   10.65
   2  -2   4  373.60   10.19
   2  -2   5  219.48    8.64
   2  -2   5  247.74    7.61
   2  -2   5  223.78    8.01
   2  -2   6  242.58    9.50
   2  -2   6  239.74    8.74
   2  -2   6  228.84    7.06
   2  -2   7  668.11   18.44
   2  -2   7  694.14   19.65
   2  -2   7  695.11   18.60
   2  -2   8    2.39    1.02
   2  -2   8    1.83    1.10
   2  -2   8    0.74    0.96
   2  -2   8    1.16    0.76
   2  -2   8    2.36    0.95
   2  -2   8    4.50    1.32
   2  -2   8    0.80    1.19
   2  -2   8    0.35    0.37
   2  -2   8    0.68    0.72
   2  -2   9  898.32   25.77
   2  -2   9  936.20   26.32
   2  -2   9  988.48   25.31
   2  -2   9  981.46   26.21
   2  -2   9  923.89   24.70
   2  -2   9  867.89   25.79
   2  -2   9  966.33   26.75
   2  -2  10 1252.75   31.52
   2  -2  10 1237.06   30.74
   2  -2  10 1215.29   32.25
   2  -2  10 1207.46   32.24
   2  -2  10 1136.82   31.42
   2  -2  10 1139.06   29.71
   2  -2  11   78.82    6.26
   2  -2  11   66.13    5.16
   2  -2  11   66.06    5.49
   2  -2  11   80.11    6.48
   2  -2  11   74.18    5.33
   2  -2  11   76.32    6.48
   2  -2  11   70.13    6.40
   2  -2  11   72.61    6.30
   2  -2  12  327.28   13.51
   2  -2  12  316.45   13.68
   2  -2  12  310.44   13.48
   2  -2  12  327.51   14.24
   2  -2  12  287.16   12.36
   2  -2  13   45.04    4.05
   2  -2  13   47.26    4.41
   2  -2  13   52.72    4.22
   2  -2  13   45.29    4.42
   2  -2  13   39.85    4.08
   2  -2  14   91.85    5.35
   2  -2  14   94.94    4.65
   2  -2  14   89.38    4.79
   2  -2  14  100.52    5.66
   2  -2  15   54.17    3.16
   2  -2  15   50.83    2.96
   2  -2  15   46.46    2.58
   2  -1 -15    1.16    0.55
   2  -1 -14    5.71    1.44
   2  -1 -13   67.59    5.25
   2  -1 -13   55.05    4.42
   2  -1 -12  127.02    7.87
   2  -1 -11  246.04   12.03
   2  -1 -10  114.81    8.09
   2  -1  -9  436.16   15.89
   2  -1  -9  415.96   16.05
   2  -1  -8   66.76    5.11
   2  -1  -8   65.75    5.26
   2  -1  -8   73.19    5.79
   2  -1  -7   39.34    3.78
   2  -1  -6 1005.66   24.69
   2  -1  -5   67.47    4.48
   2  -1  -5   64.10    3.10
   2  -1  -5   71.32    3.26
   2  -1  -4   36.92    2.45
   2  -1  -4   27.69    2.70
   2  -1  -4   32.05    2.18
   2  -1  -4   34.39    2.26
   2  -1  -3 1345.01   27.67
   2  -1  -3 1382.37   27.48
   2  -1  -3 1399.35   29.22
   2  -1  -3 1367.10   27.40
   2  -1  -2   17.30    0.90
   2  -1  -2   18.58    1.73
   2  -1  -2   19.80    1.71
   2  -1  -2   18.69    1.90
   2  -1  -2   21.56    1.77
   2  -1  -1   82.99    3.79
   2  -1  -1   88.14    3.78
   2  -1  -1   79.24    3.61
   2  -1  -1   80.77    2.84
   2  -1   0 2875.35   19.77
   2  -1   0 2940.60   22.72
   2  -1   0 2918.95   22.41
   2  -1   0 2871.00   22.29
   2  -1   1  666.98   14.52
   2  -1   1  686.51   14.77
   2  -1   1  649.31   14.68
   2  -1   2   49.26    2.73
   2  -1   2   46.48    2.77
   2  -1   2   43.37    2.53
   2  -1   2   50.12    2.77
   2  -1   3 1238.45   25.24
   2  -1   3 1242.34   24.87
   2  -1   3 1206.75   25.87
   2  -1   3 1218.95   25.21
   2  -1   3 1215.85   24.80
   2  -1   4  392.63   10.12
   2  -1   4  393.41    9.87
   2  -1   4  369.82   10.45
   2  -1   4  391.97    9.84
   2  -1   4  368.47   11.18
   2  -1   5  653.52   14.55
   2  -1   5  662.21   17.18
   2  -1   5  643.97   14.48
   2  -1   6  510.87   15.32
   2  -1   6  544.75   15.12
   2  -1   7  338.42   11.74
   2  -1   7  354.36   12.10
   2  -1   7  315.92   11.86
   2  -1   8   22.73    3.01
   2  -1   8   24.33    3.44
   2  -1   8   19.99    3.07
   2  -1   8   25.60    3.18
   2  -1   8   22.69    2.90
   2  -1   8   26.23    3.20
   2  -1   8   30.03    3.58
   2  -1   8   19.80    2.89
   2  -1   9   92.84    6.95
   2  -1   9  101.47    6.79
   2  -1   9  104.61    6.82
   2  -1   9  107.86    7.61
   2  -1   9  100.03    7.34
   2  -1   9   98.21    6.06
   2  -1   9  114.18    7.57
   2  -1   9   97.44    6.90
   2  -1  10  164.41    9.45
   2  -1  10  168.06    9.74
   2  -1  10  165.26    8.97
   2  -1  10  183.86   10.54
   2  -1  10  179.57    9.47
   2  -1  10  166.47    9.67
   2  -1  10  184.40   10.28
   2  -1  10  162.92    9.97
   2  -1  10  163.53    8.95
   2  -1  10  168.08    8.14
   2  -1  11  262.58   12.99
   2  -1  11  271.96   12.08
   2  -1  11  255.90   12.26
   2  -1  11  237.95   11.79
   2  -1  11  261.77   12.65
   2  -1  11  262.41   12.59
   2  -1  11  246.87   11.23
   2  -1  12  266.61   12.58
   2  -1  12  242.11   11.40
   2  -1  12  225.01   11.28
   2  -1  12  239.83   11.80
   2  -1  12  234.14   11.74
   2  -1  12  222.74   10.12
   2  -1  13   18.36    2.87
   2  -1  13   15.19    2.18
   2  -1  13   14.46    2.66
   2  -1  13   15.12    2.61
   2  -1  13   19.75    2.99
   2  -1  13   17.03    2.70
   2  -1  14  247.35    9.56
   2  -1  14  252.35    9.54
   2  -1  14  215.36    8.89
   2  -1  14  228.06    8.18
   2  -1  14  214.84    8.49
   2  -1  15   13.71    1.55
   2   0 -15    1.02    0.61
   2   0 -14   69.76    4.33
   2   0 -13   26.72    3.25
   2   0 -12  221.11   10.35
   2   0 -11  214.50   10.74
   2   0 -10  315.12   13.56
   2   0  -9  504.40   17.55
   2   0  -8  285.31   11.90
   2   0  -8  279.39   10.53
   2   0  -7   96.35    5.61
   2   0  -6   63.66    4.29
   2   0  -5  128.10    5.95
   2   0  -5  118.08    4.37
   2   0  -5  116.67    4.36
   2   0  -4    0.18    0.52
   2   0  -4    1.26    0.55
   2   0  -4    1.04    0.48
   2   0  -3 2724.15   50.59
   2   0  -3 2780.34   50.67
   2   0  -2 1964.92   37.47
   2   0  -2 1861.69   36.40
   2   0  -2 1867.58   36.49
   2   0  -1 9976.26  176.01
   2   0  -1 9999.00  175.47
   2   0  -1 9788.39  175.50
   2   0   0 3757.14   30.49
   2   0   0 3718.49   30.31
   2   0   1 1672.61   30.43
   2   0   1 1485.78   30.92
   2   0   2   49.15    2.72
   2   0   2   45.59    2.53
   2   0   2   46.97    2.67
   2   0   2   50.76    3.02
   2   0   3  552.90   13.16
   2   0   3  551.38   12.87
   2   0   3  550.02   12.89
   2   0   3  545.26   13.95
   2   0   4   19.07    1.92
   2   0   4   15.87    1.50
   2   0   4   17.01    1.56
   2   0   5  925.12   21.14
   2   0   5  872.99   18.58
   2   0   5  896.61   21.81
   2   0   5  898.29   18.68
   2   0   6  850.73   21.48
   2   0   6  847.43   21.26
   2   0   6  813.61   20.69
   2   0   7  548.45   16.46
   2   0   7  499.51   16.02
   2   0   8  234.96   10.48
   2   0   8  257.39   12.00
   2   0   8  255.40   11.53
   2   0   8  271.93   12.31
   2   0   8  229.74   11.21
   2   0   9  288.35   12.05
   2   0   9  280.55   13.14
   2   0   9  295.58   13.83
   2   0   9  286.17   11.89
   2   0   9  302.32   13.38
   2   0   9  284.61   11.42
   2   0   9  281.44   12.82
   2   0  10  112.98    8.13
   2   0  10  106.35    6.70
   2   0  10  111.74    7.54
   2   0  10  114.59    8.05
   2   0  10  110.57    8.34
   2   0  10  114.46    8.13
   2   0  11  149.09    9.31
   2   0  11  137.30    8.45
   2   0  11  127.46    7.20
   2   0  11  115.74    8.56
   2   0  11  110.72    7.76
   2   0  11  130.69    8.67
   2   0  11  134.88    8.56
   2   0  12   38.02    4.25
   2   0  12   33.98    4.28
   2   0  12   41.49    3.63
   2   0  12   30.59    4.05
   2   0  12   32.74    3.94
   2   0  12   44.76    4.95
   2   0  13   33.28    3.87
   2   0  13   33.52    3.84
   2   0  13   29.46    3.62
   2   0  13   35.18    3.71
   2   0  13   32.27    3.46
   2   0  14  361.21   11.40
   2   0  14  324.54   11.01
   2   0  14  344.47   10.47
   2   0  14  356.63   11.90
   2   0  14  371.08   12.07
   2   0  15   26.22    2.01
   2   1 -15   10.44    1.24
   2   1 -14  232.29    7.79
   2   1 -13   14.62    2.27
   2   1 -12  211.58   10.11
   2   1 -11  183.10    9.50
   2   1 -10  157.57    8.84
   2   1  -9  446.48   15.82
   2   1  -8  278.90   11.49
   2   1  -5 1243.05   25.29
   2   1  -5 1225.02   25.27
   2   1  -4  729.88   16.65
   2   1  -4  754.57   16.81
   2   1  -3   29.22    2.21
   2   1  -3   26.10    2.09
   2   1  -2  214.25    6.78
   2   1  -2  209.12    6.72
   2   1  -1    3.72    0.83
   2   1  -1    5.23    0.95
   2   1  -1    4.52    0.90
   2   1   0 1022.89   19.77
   2   1   0 1008.04   21.40
   2   1   1 5345.85   95.72
   2   1   1 5381.36   97.24
   2   1   1 5387.67   97.20
   2   1   2  352.39    9.06
   2   1   2  353.49    9.61
   2   1   2  359.01    9.64
   2   1   3  264.80    8.80
   2   1   3  267.16    7.93
   2   1   3  252.91    7.76
   2   1   3  261.46    7.87
   2   1   4   70.31    4.34
   2   1   4   62.98    3.69
   2   1   4   58.18    3.19
   2   1   4   64.69    3.38
   2   1   5    2.69    0.97
   2   1   5    2.46    0.68
   2   1   5    1.64    0.79
   2   1   5    3.10    0.73
   2   1   6   46.66    4.02
   2   1   6   49.71    3.91
   2   1   7  315.36   12.01
   2   1   7  309.43   11.66
   2   1   7  303.32   12.92
   2   1   8  221.96   10.82
   2   1   8  263.07   11.94
   2   1   8  246.83   11.29
   2   1   8  214.59   11.19
   2   1   8  242.38   11.98
   2   1   8  233.76   10.63
   2   1   8  229.40   10.40
   2   1   9  208.03   12.17
   2   1   9  196.56   10.63
   2   1   9  190.73    9.45
   2   1   9  205.78   10.72
   2   1   9  206.58   10.40
   2   1   9  201.15   11.36
   2   1   9  190.19   10.89
   2   1  10  574.48   22.32
   2   1  10  535.39   20.20
   2   1  10  574.73   19.80
   2   1  11  316.51   13.44
   2   1  11  311.66   14.40
   2   1  11  306.32   13.12
   2   1  11  295.69   13.86
   2   1  12   31.42    3.77
   2   1  12   42.20    4.68
   2   1  12   30.96    3.72
   2   1  12   33.87    4.22
   2   1  13  123.14    7.16
   2   1  13  109.15    6.79
   2   1  13  111.29    6.87
   2   1  13  122.96    6.56
   2   1  13  108.11    6.07
   2   1  14   65.94    3.71
   2   1  14   57.40    3.05
   2   1  14   69.68    4.45
   2   1  14   68.35    4.01
   2   1  14   72.53    4.48
   2   2 -14  132.07    5.91
   2   2 -12  582.15   17.49
   2   2 -11  825.15   23.17
   2   2 -10   96.41    6.55
   2   2  -9  356.93   13.45
   2   2  -9  379.87   14.06
   2   2  -8  535.41   17.01
   2   2  -6  491.34   12.66
   2   2  -6  496.89   12.73
   2   2  -5  575.67   14.32
   2   2  -5  553.63   14.20
   2   2  -4    0.49    0.52
   2   2  -4    0.82    0.52
   2   2  -4    1.13    0.54
   2   2  -3  714.42   17.12
   2   2  -3  710.44   17.03
   2   2  -3  727.43   17.09
   2   2  -2   16.71    1.85
   2   2  -2   13.30    1.64
   2   2  -2   13.01    1.63
   2   2  -1 1384.47   28.76
   2   2   0   38.72    1.78
   2   2   1  709.02   15.21
   2   2   1  719.45   17.19
   2   2   1  740.81   17.30
   2   2   1  766.24   17.35
   2   2   2   12.32    1.34
   2   2   2   15.73    1.80
   2   2   2   11.87    1.58
   2   2   2   16.66    1.92
   2   2   3  250.87    7.80
   2   2   3  238.22    8.08
   2   2   3  238.56    8.05
   2   2   3  258.04    8.27
   2   2   4  193.44    6.94
   2   2   4  175.74    6.69
   2   2   4  172.96    6.96
   2   2   4  178.22    7.90
   2   2   5  874.25   19.54
   2   2   5  799.55   21.82
   2   2   5  858.23   19.43
   2   2   5  862.35   21.08
   2   2   6   26.92    3.21
   2   2   6   23.71    2.81
   2   2   7  523.12   18.42
   2   2   7  526.50   16.61
   2   2   7  498.61   18.15
   2   2   7  482.30   16.38
   2   2   7  549.62   17.34
   2   2   7  497.52   16.53
   2   2   8   58.50    5.11
   2   2   8   64.31    6.58
   2   2   8   69.08    5.61
   2   2   8   55.16    5.71
   2   2   8   69.97    6.43
   2   2   8   65.28    5.57
   2   2   9  156.65    9.54
   2   2   9  174.30   11.34
   2   2   9  191.52   10.03
   2   2   9  152.72   10.02
   2   2   9  162.43   10.19
   2   2   9  174.47    9.41
   2   2  10  100.36    7.59
   2   2  10   94.53    8.56
   2   2  10   94.21    7.13
   2   2  10  100.51    7.02
   2   2  10   95.20    7.71
   2   2  10   96.98    7.83
   2   2  11   33.48    4.37
   2   2  11   33.03    4.30
   2   2  11   20.88    3.91
   2   2  11   26.96    3.42
   2   2  12   72.74    5.76
   2   2  12   61.08    4.70
   2   2  12   67.23    5.55
   2   2  12   67.10    5.67
   2   2  12   53.21    4.48
   2   2  13   63.01    4.59
   2   2  13   55.80    3.44
   2   2  13   63.43    4.42
   2   2  14    9.94    1.29
   2   2  14    9.54    1.46
   2   3 -14  326.59    9.58
   2   3 -13   13.30    1.90
   2   3  -6  118.50    5.66
   2   3  -6  116.35    5.64
   2   3  -5   86.79    4.90
   2   3  -5   98.31    5.18
   2   3  -5   92.37    5.04
   2   3  -5   95.03    5.04
   2   3  -4 1083.59   24.93
   2   3  -4 1059.21   24.84
   2   3  -4 1081.14   24.97
   2   3  -4 1135.69   25.05
   2   3  -3  863.61   21.05
   2   3  -3  887.50   21.04
   2   3  -2  116.15    5.69
   2   3  -2  113.24    5.59
   2   3  -1  512.36   14.08
   2   3   0    0.85    0.28
   2   3   1   80.10    4.74
   2   3   1   84.03    4.82
   2   3   1   81.11    3.29
   2   3   2  154.63    6.82
   2   3   2  146.21    6.61
   2   3   2  150.58    5.41
   2   3   3 2454.25   48.86
   2   3   3 2436.76   48.82
   2   3   3 2418.06   48.96
   2   3   3 2396.17   48.81
   2   3   3 2442.25   47.31
   2   3   4   36.18    3.13
   2   3   4   33.29    3.05
   2   3   4   32.99    2.88
   2   3   4   32.25    2.96
   2   3   4   33.15    2.98
   2   3   5  733.53   20.97
   2   3   5  727.91   19.36
   2   3   5  740.12   18.43
   2   3   5  728.33   18.40
   2   3   6   18.44    2.87
   2   3   6   13.72    2.25
   2   3   6   11.02    2.38
   2   3   7  209.80   11.13
   2   3   7  199.14    9.15
   2   3   7  171.94   11.10
   2   3   7  197.41    9.59
   2   3   7  189.21    9.56
   2   3   8   63.95    6.86
   2   3   8   59.26    5.11
   2   3   8   68.39    6.45
   2   3   8   77.80    6.06
   2   3   9  224.44   11.45
   2   3   9  244.72   13.91
   2   3   9  252.34   11.01
   2   3   9  259.95   11.94
   2   3   9  232.57   12.46
   2   3   9  216.86   12.11
   2   3  10   30.16    4.02
   2   3  10   35.46    5.12
   2   3  10   33.15    4.41
   2   3  10   37.70    4.56
   2   3  11  126.80    6.77
   2   3  11  116.67    8.81
   2   3  11  129.27    8.11
   2   3  11  127.28    7.91
   2   3  12  105.14    6.71
   2   3  12  114.65    5.68
   2   3  12  111.22    6.64
   2   3  12  113.65    6.57
   2   3  13  118.58    5.68
   2   3  13  113.68    5.14
   2   3  13  118.17    5.89
   2   4 -13   12.15    1.75
   2   4  -6  313.32   11.11
   2   4  -6  310.04   11.06
   2   4  -6  304.55   11.07
   2   4  -6  305.66   11.04
   2   4  -5  937.93   23.74
   2   4  -5  913.92   23.62
   2   4  -5  959.04   23.87
   2   4  -5  972.01   23.96
   2   4  -4  486.33   14.94
   2   4  -4  480.62   14.77
   2   4  -3  770.23   20.41
   2   4  -3  765.21   20.25
   2   4  -2  240.59    9.74
   2   4  -2  279.07   10.27
   2   4  -1   67.91    4.75
   2   4  -1   69.70    4.81
   2   4   1  403.31   13.30
   2   4   1  415.30   13.36
   2   4   1  404.98    9.79
   2   4   2  114.84    6.44
   2   4   2  115.16    6.36
   2   4   2  113.31    4.75
   2   4   3  473.45   14.87
   2   4   3  459.48   14.63
   2   4   3  483.01   13.00
   2   4   4   74.67    5.12
   2   4   4   75.09    5.16
   2   4   4   67.40    4.38
   2   4   4   68.79    4.88
   2   4   4   71.00    4.95
   2   4   5   33.73    3.30
   2   4   5   32.68    3.24
   2   4   5   31.75    3.93
   2   4   5   29.20    3.09
   2   4   5   32.01    3.88
   2   4   5   25.86    2.95
   2   4   6   14.35    3.10
   2   4   6   10.29    2.47
   2   4   6   13.93    2.34
   2   4   7  493.90   16.67
   2   4   7  483.98   20.46
   2   4   7  500.47   18.79
   2   4   8   24.51    3.40
   2   4   8   24.65    4.36
   2   4   8   25.71    3.91
   2   4   9   77.51    5.96
   2   4   9   76.57    6.56
   2   4   9   73.20    6.41
   2   4   9   72.08    5.99
   2   4   9   78.12    7.65
   2   4  10   89.79    6.68
   2   4  10   88.63    6.56
   2   4  10   74.40    7.11
   2   4  10   82.56    6.15
   2   4  11  163.53    8.20
   2   4  11  150.01    6.93
   2   4  11  166.00    8.12
   2   4  11  158.71    9.50
   2   4  12   97.14    5.64
   2   4  12   97.76    5.19
   2   4  12   88.87    4.77
   2   4  13   46.11    2.77
   2   5 -13   56.40    3.49
   2   5 -12  163.49    7.73
   2   5 -11   42.22    3.79
   2   5 -10  353.87   13.15
   2   5  -9   70.53    5.63
   2   5  -8  619.46   19.38
   2   5  -7  146.16    8.14
   2   5  -6  497.52   16.08
   2   5  -6  489.68   15.98
   2   5  -6  483.94   16.05
   2   5  -6  479.30   15.98
   2   5  -6  484.76   16.04
   2   5  -5   46.03    4.38
   2   5  -5   51.79    4.61
   2   5  -5   48.66    4.22
   2   5  -4   32.74    3.69
   2   5  -4   28.21    3.42
   2   5  -4   34.43    3.80
   2   5  -3  798.46   22.48
   2   5  -3  837.83   22.98
   2   5  -2  187.12    9.19
   2   5  -2  196.30    9.40
   2   5  -1  738.17   21.18
   2   5  -1  725.01   21.14
   2   5   1  567.52   17.83
   2   5   1  569.11   17.99
   2   5   2  104.93    6.74
   2   5   2  109.38    6.90
   2   5   3  182.43    9.01
   2   5   3  192.96    9.31
   2   5   4    3.37    1.29
   2   5   4    4.28    1.16
   2   5   4    7.38    1.88
   2   5   4    4.90    1.50
   2   5   4    3.71    1.29
   2   5   4    4.72    1.48
   2   5   5 1350.48   33.18
   2   5   5 1384.03   33.31
   2   5   5 1451.34   36.04
   2   5   5 1458.39   33.62
   2   5   5 1387.56   35.53
   2   5   5 1439.67   32.72
   2   5   6  659.09   21.20
   2   5   6  703.29   22.61
   2   5   6  716.70   20.19
   2   5   7  714.68   20.82
   2   5   7  689.67   25.48
   2   5   8    1.19    1.54
   2   5   8    0.44    0.92
   2   5   8    2.70    1.19
   2   5   9  117.15    8.91
   2   5   9  121.00    7.56
   2   5   9   99.50    7.11
   2   5   9  127.68    7.18
   2   5  10    1.77    1.15
   2   5  10    1.04    0.87
   2   5  10    3.60    1.27
   2   5  11  126.45    6.97
   2   5  11  128.06    5.32
   2   5  12   49.36    3.15
   2   6 -12  321.71   10.22
   2   6 -11   40.42    3.81
   2   6 -10  358.22   13.66
   2   6  -9    1.58    1.03
   2   6  -8  202.81   10.58
   2   6  -7  188.07   10.20
   2   6  -6  412.15   15.42
   2   6  -6  384.24   15.13
   2   6  -6  408.39   15.39
   2   6  -6  422.16   15.43
   2   6  -6  450.95   16.50
   2   6  -5   36.17    4.20
   2   6  -5   36.08    4.25
   2   6  -5   42.88    4.69
   2   6  -4  437.77   16.33
   2   6  -4  417.60   16.00
   2   6  -4  456.49   16.31
   2   6  -3  321.54   13.36
   2   6  -3  299.82   13.08
   2   6  -3  292.37   12.57
   2   6  -2  280.63   12.48
   2   6  -2  296.80   12.90
   2   6  -2  283.15   12.18
   2   6  -1  141.18    8.54
   2   6  -1  131.06    8.29
   2   6  -1  130.28    7.89
   2   6   1  265.85   12.22
   2   6   1  283.19   12.60
   2   6   2  134.40    8.35
   2   6   2  131.62    8.28
   2   6   3  728.91   21.33
   2   6   3  733.46   22.25
   2   6   3  775.84   22.66
   2   6   3  689.80   22.01
   2   6   3  672.09   21.90
   2   6   4   99.13    6.99
   2   6   4  112.37    7.33
   2   6   4  105.12    7.22
   2   6   4  121.90    7.64
   2   6   4  114.04    7.47
   2   6   5  151.36    8.85
   2   6   5  143.43    7.99
   2   6   5  140.18    8.60
   2   6   7   58.64    6.53
   2   6   7   61.22    5.59
   2   6   8   30.21    4.34
   2   6   8   31.48    3.66
   2   6   8   29.55    3.66
   2   6   9   34.75    4.31
   2   6   9   35.80    3.54
   2   6   9   44.35    3.63
   2   6  10   84.47    5.84
   2   6  10   87.96    4.43
   2   7 -11   27.37    2.64
   2   7 -10  333.11   11.98
   2   7  -9   13.71    2.39
   2   7  -8  240.56   11.25
   2   7  -7  104.21    7.38
   2   7  -7  106.81    6.92
   2   7  -6  509.32   18.23
   2   7  -6  563.01   18.87
   2   7  -6  524.93   18.27
   2   7  -6  507.31   18.39
   2   7  -6  518.95   18.12
   2   7  -5 1090.07   30.25
   2   7  -5 1086.81   30.18
   2   7  -5 1125.07   30.41
   2   7  -5 1089.29   30.12
   2   7  -5 1027.28   29.57
   2   7  -4   56.01    5.57
   2   7  -4   44.98    5.06
   2   7  -4   54.16    5.43
   2   7  -3  176.98   10.30
   2   7  -3  192.72   10.63
   2   7  -3  170.57    9.80
   2   7  -2  141.12    9.17
   2   7  -2  140.48    9.15
   2   7  -2  153.30    9.19
   2   7  -1  222.12   11.65
   2   7  -1  213.26   11.48
   2   7  -1  223.34   11.19
   2   7   0  238.74   12.13
   2   7   0  232.82   11.95
   2   7   1  296.19   13.73
   2   7   1  307.94   14.05
   2   7   2   20.23    3.36
   2   7   2   22.74    3.56
   2   7   3  401.79   16.00
   2   7   3  379.31   15.65
   2   7   3  434.48   16.35
   2   7   3  440.93   16.43
   2   7   4    3.76    1.39
   2   7   4    7.73    1.84
   2   7   6   28.78    4.40
   2   7   7   73.24    6.49
   2   7   7   61.79    4.71
   2   7   8    9.89    2.25
   2   7   8   11.02    1.76
   2   7   9  132.95    6.99
   2   7  10    0.16    0.55
   2   8 -10  235.53    8.05
   2   8  -9   10.09    1.84
   2   8  -8  142.62    7.73
   2   8  -7    6.82    1.79
   2   8  -7    6.55    1.69
   2   8  -6  162.72    9.25
   2   8  -6  178.46    9.40
   2   8  -5   14.01    2.81
   2   8  -5   14.42    2.89
   2   8  -4  270.75   13.03
   2   8  -4  258.09   12.83
   2   8  -4  246.05   12.43
   2   8  -4  269.75   12.87
   2   8  -4  270.38   12.55
   2   8  -3  223.96   11.86
   2   8  -3  231.08   12.01
   2   8  -3  203.31   10.87
   2   8  -2  214.31   11.62
   2   8  -2  217.44   11.68
   2   8  -2  204.14   10.83
   2   8   0   66.43    6.17
   2   8   0   46.69    5.32
   2   8   1    2.80    1.31
   2   8   1    1.40    1.11
   2   8   1    2.75    1.29
   2   8   1    1.87    1.22
   2   8   2  375.12   15.14
   2   8   3  110.69    7.37
   2   8   4    1.56    1.05
   2   8   6   39.66    4.38
   2   8   6   37.55    3.19
   2   8   7  333.56   12.38
   2   8   7  283.96    8.82
   2   8   8   63.48    4.27
   2   9  -8  162.61    6.81
   2   9  -7   67.06    4.69
   2   9  -6   70.32    5.22
   2   9  -6   79.98    5.57
   2   9  -5    0.35    0.84
   2   9  -5    0.66    0.93
   2   9  -4   41.54    4.46
   2   9  -3   62.81    5.74
   2   9  -2  310.38   13.60
   2   9   0  101.71    7.31
   2   9   1  263.84   11.86
   2   9   2    6.82    1.81
   2   9   3  110.16    6.31
   2   9   5  123.34    6.99
   2   9   6   31.23    3.08
   2   9   7   11.66    1.48
   2  10  -5    5.68    1.44
   2  10  -4   90.08    5.68
   2  10  -3   17.43    2.55
   2  10  -2   57.25    4.71
   2  10   0  237.39    9.85
   2  10   1  106.12    5.97
   2  10   4   10.32    1.66
   2  10   5   12.14    1.35
   2  11   1   34.68    2.39
   3 -11  -3   16.88    1.79
   3 -11  -2  117.90    5.01
   3 -11  -2  117.87    4.58
   3 -11  -2  103.57    4.10
   3 -11  -1    2.75    0.96
   3 -11  -1    3.20    1.00
   3 -11  -1    3.95    1.11
   3 -11   0   44.49    3.61
   3 -11   0   40.01    3.44
   3 -11   0   41.34    3.40
   3 -11   0   37.33    3.29
   3 -11   1    3.90    1.30
   3 -11   1    5.49    1.50
   3 -11   1    6.85    1.56
   3 -11   1    5.14    1.40
   3 -11   1    5.38    1.43
   3 -11   1    4.43    1.31
   3 -11   2   78.26    5.05
   3 -11   2   74.05    5.03
   3 -11   2   73.72    4.91
   3 -11   2   84.73    4.99
   3 -11   2   69.05    4.92
   3 -11   3   39.88    3.61
   3 -11   3   40.54    3.65
   3 -11   3   37.27    2.67
   3 -11   3   41.92    3.53
   3 -11   3   39.60    3.21
   3 -11   4  233.81    7.86
   3 -11   4  228.24    7.59
   3 -11   5   33.20    2.62
   3 -11   5   35.23    2.91
   3 -11   6    0.22    0.17
   3 -11   7  111.90    4.32
   3 -10  -5    0.26    0.20
   3 -10  -4   54.54    3.47
   3 -10  -3   13.36    1.99
   3 -10  -3   14.33    1.92
   3 -10  -3   15.63    2.23
   3 -10  -2  108.68    6.43
   3 -10  -2  102.48    6.44
   3 -10  -2  106.16    6.60
   3 -10  -2  101.43    6.32
   3 -10  -1    3.08    1.26
   3 -10  -1    1.70    1.25
   3 -10  -1    1.09    0.94
   3 -10  -1    0.73    0.87
   3 -10   0  145.67    8.61
   3 -10   0  135.13    8.10
   3 -10   0  146.03    8.63
   3 -10   1   31.33    4.02
   3 -10   1   26.59    3.75
   3 -10   1   39.13    4.29
   3 -10   2  149.63    8.75
   3 -10   2  140.28    7.46
   3 -10   2  159.42    8.93
   3 -10   3    6.96    1.98
   3 -10   3    7.31    1.72
   3 -10   3    4.49    1.60
   3 -10   3    2.42    1.36
   3 -10   3    6.51    1.83
   3 -10   4  429.42   15.69
   3 -10   4  445.99   15.29
   3 -10   4  407.30   15.42
   3 -10   4  455.76   16.05
   3 -10   4  427.69   14.96
   3 -10   4  399.08   15.40
   3 -10   4  451.95   15.15
   3 -10   5   16.57    2.67
   3 -10   5   14.38    2.55
   3 -10   5   16.70    2.48
   3 -10   5   16.20    2.67
   3 -10   5   19.25    2.80
   3 -10   5   19.60    2.26
   3 -10   5   12.12    2.30
   3 -10   5   18.60    2.73
   3 -10   5   14.78    2.50
   3 -10   6   44.81    3.94
   3 -10   6   34.63    3.65
   3 -10   6   31.87    2.86
   3 -10   6   34.37    3.55
   3 -10   6   36.98    3.51
   3 -10   7   30.14    3.21
   3 -10   7   28.38    2.59
   3 -10   7   32.38    3.22
   3 -10   8   79.57    4.13
   3 -10   9  163.23    5.86
   3 -10   9  168.45    5.63
   3  -9  -7   38.79    3.22
   3  -9  -7   36.16    2.74
   3  -9  -6   80.13    4.78
   3  -9  -6   82.16    5.50
   3  -9  -6   68.36    4.87
   3  -9  -5   -0.35    0.99
   3  -9  -5    1.37    1.03
   3  -9  -5    1.51    0.91
   3  -9  -5    0.64    0.50
   3  -9  -5    0.52    0.78
   3  -9  -5    0.31    0.66
   3  -9  -4   37.98    3.71
   3  -9  -4   44.14    4.30
   3  -9  -4   37.97    3.94
   3  -9  -4   37.18    3.73
   3  -9  -4   38.44    3.69
   3  -9  -3    1.07    0.93
   3  -9  -3    1.38    0.97
   3  -9  -3    0.38    0.57
   3  -9  -3    0.76    0.81
   3  -9  -3    1.70    1.42
   3  -9  -3    1.64    1.04
   3  -9  -3    0.93    0.93
   3  -9  -3    0.82    1.07
   3  -9  -3    1.08    1.08
   3  -9  -2   34.21    4.22
   3  -9  -2   43.03    4.83
   3  -9  -2   32.13    4.04
   3  -9  -2   28.23    3.99
   3  -9  -2   41.56    4.07
   3  -9  -2   33.26    3.77
   3  -9  -2   33.21    3.61
   3  -9  -2   36.77    4.44
   3  -9  -1    1.68    1.34
   3  -9  -1    2.59    1.52
   3  -9  -1    0.48    1.34
   3  -9  -1    2.40    1.61
   3  -9  -1    0.32    0.67
   3  -9  -1    1.86    0.80
   3  -9  -1    2.65    1.48
   3  -9   0  328.31   13.94
   3  -9   0  329.09   12.35
   3  -9   0  323.29   15.10
   3  -9   0  336.18   14.75
   3  -9   0  318.50   14.95
   3  -9   1   54.92    5.93
   3  -9   1   58.36    6.21
   3  -9   1   64.93    6.19
   3  -9   1   58.47    5.34
   3  -9   1   61.10    4.59
   3  -9   1   67.25    5.54
   3  -9   2   17.18    2.95
   3  -9   2   14.34    3.02
   3  -9   2   14.23    2.77
   3  -9   3   15.16    3.19
   3  -9   3   16.80    3.30
   3  -9   3   19.96    3.24
   3  -9   3   23.37    3.54
   3  -9   3   28.48    3.20
   3  -9   3   18.50    3.18
   3  -9   4   75.37    6.75
   3  -9   4   75.68    5.55
   3  -9   4   72.90    6.70
   3  -9   4   92.83    7.30
   3  -9   4   77.56    6.42
   3  -9   4   83.81    6.70
   3  -9   4   81.51    5.74
   3  -9   4   85.22    6.89
   3  -9   4   81.36    7.05
   3  -9   5  146.06    9.42
   3  -9   5  192.49   10.29
   3  -9   5  161.08    8.46
   3  -9   5  165.95    9.72
   3  -9   5  161.38    9.48
   3  -9   5  164.35    9.33
   3  -9   5  158.12    9.58
   3  -9   5  160.76    9.67
   3  -9   5  158.11    9.62
   3  -9   6  169.33    9.48
   3  -9   6  161.67    7.46
   3  -9   6  171.39    9.19
   3  -9   6  149.28    8.76
   3  -9   6  153.11    9.23
   3  -9   6  163.63    8.84
   3  -9   6  153.68    8.84
   3  -9   6  162.39    9.25
   3  -9   7  138.15    7.56
   3  -9   7  145.46    7.59
   3  -9   7  138.01    6.42
   3  -9   8  350.88   13.37
   3  -9   8  344.56   12.42
   3  -9   8  349.93   13.02
   3  -9   8  329.03   11.27
   3  -9   9   97.01    5.59
   3  -9   9  111.37    5.75
   3  -9   9   93.16    5.65
   3  -9   9   98.85    5.21
   3  -9  10  124.93    5.38
   3  -9  10  135.45    5.89
   3  -9  10  128.84    5.41
   3  -9  10  126.91    5.60
   3  -9  11    1.00    0.44
   3  -8  -9   37.83    2.68
   3  -8  -9   39.30    3.11
   3  -8  -8   14.34    1.98
   3  -8  -7   53.52    4.26
   3  -8  -7   61.08    5.08
   3  -8  -7   51.24    4.73
   3  -8  -7   55.08    4.84
   3  -8  -6  161.37    8.25
   3  -8  -6  178.15    9.72
   3  -8  -6  173.64    9.67
   3  -8  -6  170.21    9.48
   3  -8  -6  177.21    9.64
   3  -8  -5  105.73    6.58
   3  -8  -5  103.01    7.74
   3  -8  -5  102.80    7.63
   3  -8  -5   96.70    7.35
   3  -8  -5   99.20    7.34
   3  -8  -4   81.96    6.41
   3  -8  -4   73.13    5.41
   3  -8  -4   77.38    6.57
   3  -8  -4   85.53    6.77
   3  -8  -4   83.15    6.25
   3  -8  -4   82.48    6.40
   3  -8  -3   44.02    5.15
   3  -8  -3   31.52    4.28
   3  -8  -3   44.82    4.90
   3  -8  -3   32.62    4.63
   3  -8  -3   37.15    4.81
   3  -8  -3   41.55    4.66
   3  -8  -3   38.18    4.68
   3  -8  -3   36.68    4.42
   3  -8  -3   45.60    4.93
   3  -8  -2  183.23   11.34
   3  -8  -2  180.25   10.73
   3  -8  -2  183.38   10.98
   3  -8  -2  196.54   11.19
   3  -8  -2  193.74   11.23
   3  -8  -2  198.92   11.31
   3  -8  -2  191.05   10.16
   3  -8  -2  186.01    9.87
   3  -8  -2  191.18   10.20
   3  -8  -1    3.83    1.61
   3  -8  -1    2.65    1.59
   3  -8  -1    3.60    1.44
   3  -8  -1    3.22    1.42
   3  -8  -1    5.35    1.93
   3  -8  -1    4.67    1.38
   3  -8  -1    4.18    1.75
   3  -8  -1    2.63    1.48
   3  -8  -1    5.63    1.54
   3  -8   0  331.55   14.55
   3  -8   0  325.88   13.68
   3  -8   0  350.36   15.88
   3  -8   0  328.21   13.49
   3  -8   0  325.98   14.90
   3  -8   0  293.86   14.71
   3  -8   0  306.57   14.07
   3  -8   0  286.90   13.89
   3  -8   0  317.33   15.16
   3  -8   0  314.68   13.06
   3  -8   1  134.60    8.67
   3  -8   1  120.29    8.37
   3  -8   1  131.60    9.60
   3  -8   1  118.64    9.06
   3  -8   1  121.74    7.96
   3  -8   1  143.84    9.82
   3  -8   1  131.89    9.09
   3  -8   1  126.00    8.36
   3  -8   1  130.20    9.12
   3  -8   1  126.86    7.87
   3  -8   1  135.05    8.55
   3  -8   2  998.40   30.97
   3  -8   2 1087.17   27.62
   3  -8   2 1059.07   29.82
   3  -8   2 1021.31   29.91
   3  -8   2 1095.55   30.36
   3  -8   2 1023.64   27.71
   3  -8   3  189.65    9.50
   3  -8   3  201.19   11.80
   3  -8   3  181.34   11.33
   3  -8   3  222.38   11.58
   3  -8   3  219.41   11.49
   3  -8   3  188.53   11.54
   3  -8   3  186.75   10.87
   3  -8   4  589.71   21.87
   3  -8   4  573.97   21.67
   3  -8   4  634.89   22.35
   3  -8   4  607.83   21.31
   3  -8   4  603.71   21.41
   3  -8   4  609.16   22.16
   3  -8   5    5.55    1.66
   3  -8   5    5.80    2.09
   3  -8   5    8.16    2.33
   3  -8   5    3.02    1.77
   3  -8   5    6.54    1.93
   3  -8   5    6.04    1.70
   3  -8   5    5.50    2.06
   3  -8   5    3.97    1.75
   3  -8   5    5.50    1.99
   3  -8   6  220.25   11.31
   3  -8   6  237.29   12.50
   3  -8   6  252.01   11.26
   3  -8   6  234.76   11.94
   3  -8   6  239.17   11.87
   3  -8   6  246.80   12.50
   3  -8   6  236.24   12.12
   3  -8   6  235.37   11.94
   3  -8   6  222.31   12.34
   3  -8   6  232.89   10.56
   3  -8   6  231.83   10.36
   3  -8   7   10.51    2.40
   3  -8   7    9.06    2.06
   3  -8   7    8.33    1.70
   3  -8   7    7.24    1.83
   3  -8   7   10.37    2.01
   3  -8   7    6.72    2.07
   3  -8   7    7.77    2.13
   3  -8   7    9.96    2.33
   3  -8   8  322.30    9.96
   3  -8   8  302.50   11.25
   3  -8   8  311.22   12.87
   3  -8   8  336.23   11.55
   3  -8   8  321.22   12.64
   3  -8   8  305.37   11.76
   3  -8   9   91.54    6.07
   3  -8   9  100.09    6.61
   3  -8   9   99.01    6.26
   3  -8   9   93.66    5.22
   3  -8   9   89.11    6.48
   3  -8   9   92.38    5.79
   3  -8  10  116.39    6.20
   3  -8  10   96.11    5.63
   3  -8  10  107.59    5.61
   3  -8  10  103.57    4.91
   3  -8  11  157.57    6.76
   3  -8  11  152.25    6.58
   3  -8  11  141.64    5.26
   3  -8  12   97.47    3.96
   3  -8  12   97.65    4.19
   3  -7 -11   45.32    2.57
   3  -7 -11   51.44    2.62
   3  -7 -10    6.44    1.35
   3  -7  -9   42.23    4.07
   3  -7  -9   35.55    3.58
   3  -7  -8   10.81    2.23
   3  -7  -8    9.92    2.31
   3  -7  -8   17.27    2.70
   3  -7  -7   64.40    5.76
   3  -7  -7   65.05    5.60
   3  -7  -7   51.14    5.26
   3  -7  -6  224.18   11.97
   3  -7  -6  189.81   11.05
   3  -7  -6  229.94   12.07
   3  -7  -6  214.09   11.83
   3  -7  -6  207.94   10.68
   3  -7  -5  235.22   13.38
   3  -7  -5  235.28   11.28
   3  -7  -5  217.40   12.10
   3  -7  -5  215.24   12.17
   3  -7  -5  217.27   11.50
   3  -7  -5  250.67   12.69
   3  -7  -5  199.71   11.45
   3  -7  -4   65.45    6.40
   3  -7  -4   56.18    5.74
   3  -7  -4   54.61    5.75
   3  -7  -4   61.38    6.25
   3  -7  -4   60.32    5.68
   3  -7  -4   56.81    5.46
   3  -7  -4   58.61    5.61
   3  -7  -4   67.19    5.62
   3  -7  -4   62.93    6.68
   3  -7  -4   57.16    5.61
   3  -7  -3    5.07    2.07
   3  -7  -3    2.56    1.28
   3  -7  -3    0.90    1.07
   3  -7  -3    5.51    1.46
   3  -7  -3    2.26    1.27
   3  -7  -3    2.84    1.33
   3  -7  -3    0.48    1.13
   3  -7  -3    3.40    1.49
   3  -7  -3    2.84    1.42
   3  -7  -2  342.18   14.46
   3  -7  -2  323.94   14.68
   3  -7  -2  303.49   14.41
   3  -7  -2  267.25   13.69
   3  -7  -2  308.61   14.53
   3  -7  -2  335.16   13.76
   3  -7  -2  310.65   13.46
   3  -7  -2  294.40   13.15
   3  -7  -2  309.83   14.48
   3  -7  -2  308.57   14.86
   3  -7  -1    4.25    1.88
   3  -7  -1    9.26    2.13
   3  -7  -1    9.79    2.19
   3  -7  -1    5.46    1.76
   3  -7  -1    6.01    2.13
   3  -7  -1    7.56    2.20
   3  -7  -1    4.04    1.78
   3  -7  -1    3.99    1.68
   3  -7  -1    7.45    1.90
   3  -7  -1    8.29    2.24
   3  -7  -1    7.61    2.20
   3  -7   0  118.18    8.27
   3  -7   0  101.72    7.70
   3  -7   0  117.56    8.79
   3  -7   0  115.47    8.23
   3  -7   0  123.32    8.45
   3  -7   0  108.95    7.39
   3  -7   0  116.89    8.66
   3  -7   0  111.95    7.96
   3  -7   0  143.11    8.60
   3  -7   0  131.46    8.30
   3  -7   0  109.54    8.35
   3  -7   1    1.29    1.12
   3  -7   1    3.41    1.50
   3  -7   1    2.04    1.87
   3  -7   1    1.54    1.33
   3  -7   1    2.90    1.46
   3  -7   1    1.40    1.21
   3  -7   1    4.02    1.59
   3  -7   1    0.85    1.19
   3  -7   1    1.30    1.38
   3  -7   1   -0.51    1.33
   3  -7   1   -0.33    1.40
   3  -7   1    0.83    0.88
   3  -7   2  400.20   16.00
   3  -7   2  395.18   15.92
   3  -7   2  382.70   14.33
   3  -7   2  409.11   15.98
   3  -7   2  386.45   16.38
   3  -7   2  377.58   14.86
   3  -7   2  357.04   14.53
   3  -7   3    7.70    2.31
   3  -7   3    3.20    1.61
   3  -7   3    5.83    1.80
   3  -7   3    3.72    1.91
   3  -7   3    7.11    2.16
   3  -7   3    7.12    2.23
   3  -7   3    4.61    1.96
   3  -7   3    6.87    2.06
   3  -7   4  649.80   20.50
   3  -7   4  703.01   23.50
   3  -7   4  620.14   21.97
   3  -7   4  631.59   22.24
   3  -7   4  675.15   20.59
   3  -7   4  634.63   22.69
   3  -7   4  677.36   23.09
   3  -7   4  614.54   22.33
   3  -7   4  719.98   22.44
   3  -7   5   51.06    5.17
   3  -7   5   52.74    5.68
   3  -7   5   56.37    5.80
   3  -7   5   56.83    6.00
   3  -7   5   62.30    5.70
   3  -7   5   58.26    5.27
   3  -7   5   46.31    5.42
   3  -7   5   53.34    4.48
   3  -7   5   65.42    6.13
   3  -7   5   59.92    6.15
   3  -7   5   52.36    5.37
   3  -7   5   52.15    5.70
   3  -7   5   54.49    5.32
   3  -7   6    9.27    1.77
   3  -7   6    8.51    2.38
   3  -7   6    9.60    2.24
   3  -7   6   14.58    2.90
   3  -7   6    4.60    1.83
   3  -7   6    8.72    2.47
   3  -7   6    8.66    2.11
   3  -7   6    6.10    2.00
   3  -7   6   10.28    2.70
   3  -7   6    8.04    1.96
   3  -7   6    8.44    2.21
   3  -7   6   10.90    2.07
   3  -7   6   10.44    2.66
   3  -7   6    6.66    1.93
   3  -7   7  187.56   10.82
   3  -7   7  199.32   10.38
   3  -7   7  204.41    9.44
   3  -7   7  197.33   10.82
   3  -7   7  207.85   11.37
   3  -7   7  187.61    9.26
   3  -7   7  201.58   10.68
   3  -7   7  180.86    9.42
   3  -7   7  203.51   11.28
   3  -7   7  190.03    9.70
   3  -7   7  183.43   11.04
   3  -7   7  204.18   10.20
   3  -7   8    3.79    1.61
   3  -7   8    4.44    1.62
   3  -7   8    4.30    1.83
   3  -7   8    5.22    1.70
   3  -7   8    3.67    1.46
   3  -7   8    8.79    2.03
   3  -7   8    5.10    1.91
   3  -7   8    4.92    1.78
   3  -7   8    7.89    1.68
   3  -7   8    4.85    1.50
   3  -7   8    2.72    1.31
   3  -7   9   68.80    5.50
   3  -7   9   59.38    4.82
   3  -7   9   60.63    5.15
   3  -7   9   58.78    5.44
   3  -7   9   58.24    5.31
   3  -7   9   62.35    5.73
   3  -7   9   60.10    5.13
   3  -7   9   57.11    4.89
   3  -7  10  340.69   12.20
   3  -7  10  313.54   12.00
   3  -7  10  344.28   12.04
   3  -7  10  365.85   12.23
   3  -7  10  337.65   12.19
   3  -7  10  349.10   13.08
   3  -7  11  195.43    8.12
   3  -7  11  194.69    8.27
   3  -7  11  185.62    8.66
   3  -7  12  284.74    9.02
   3  -7  12  265.49    8.97
   3  -7  12  269.94    8.89
   3  -7  13   39.34    2.30
   3  -6 -12    6.95    1.01
   3  -6 -11   -0.15    0.44
   3  -6 -10   45.18    3.70
   3  -6 -10   49.58    4.49
   3  -6  -9  308.73   11.55
   3  -6  -9  293.46   13.15
   3  -6  -9  309.84   13.10
   3  -6  -9  303.55   11.95
   3  -6  -8  509.51   19.21
   3  -6  -8  514.32   19.33
   3  -6  -8  485.86   17.68
   3  -6  -8  516.46   18.61
   3  -6  -7    3.07    1.53
   3  -6  -7    2.29    1.46
   3  -6  -7    3.39    1.59
   3  -6  -7    4.64    1.77
   3  -6  -7    2.38    1.43
   3  -6  -6  173.06   10.09
   3  -6  -6  153.56   10.06
   3  -6  -6  165.05   11.06
   3  -6  -6  165.24   10.52
   3  -6  -6  164.15   10.27
   3  -6  -5  128.19    8.46
   3  -6  -5  125.21    8.24
   3  -6  -5  116.75    8.57
   3  -6  -5  133.67    9.15
   3  -6  -5  114.11    9.12
   3  -6  -5  125.88    8.82
   3  -6  -5  103.87    8.20
   3  -6  -4  198.20   11.31
   3  -6  -4  216.38   10.92
   3  -6  -4  213.62   10.99
   3  -6  -4  236.55   11.40
   3  -6  -4  202.79   10.36
   3  -6  -4  204.31   10.71
   3  -6  -4  217.80   10.46
   3  -6  -4  197.32   11.13
   3  -6  -4  218.92   11.58
   3  -6  -4  202.43   11.54
   3  -6  -3  218.89   10.72
   3  -6  -3  199.31   10.92
   3  -6  -3  212.44    9.83
   3  -6  -3  199.48   10.93
   3  -6  -3  232.46   10.93
   3  -6  -3  202.80   11.72
   3  -6  -3  209.90   11.17
   3  -6  -3  221.32   11.17
   3  -6  -3  226.60   11.37
   3  -6  -3  211.91   11.38
   3  -6  -2  468.32   18.20
   3  -6  -2  469.18   16.32
   3  -6  -2  474.21   17.04
   3  -6  -2  466.43   17.57
   3  -6  -2  478.58   18.00
   3  -6  -2  471.64   16.69
   3  -6  -2  467.38   16.71
   3  -6  -2  469.98   17.71
   3  -6  -2  473.77   17.78
   3  -6  -1   30.13    4.09
   3  -6  -1   39.96    3.96
   3  -6  -1   40.40    4.01
   3  -6  -1   32.08    4.27
   3  -6  -1   36.87    3.94
   3  -6  -1   34.29    4.15
   3  -6  -1   32.04    4.34
   3  -6  -1   33.37    3.88
   3  -6  -1   35.49    4.27
   3  -6  -1   34.48    4.28
   3  -6  -1   34.90    4.41
   3  -6   0  464.49   17.23
   3  -6   0  519.94   16.92
   3  -6   0  466.74   17.86
   3  -6   0  523.19   16.27
   3  -6   0  509.84   17.72
   3  -6   0  465.96   17.13
   3  -6   0  484.05   18.09
   3  -6   0  505.66   18.24
   3  -6   0  477.26   17.32
   3  -6   0  503.40   17.16
   3  -6   0  489.13   17.32
   3  -6   1    2.69    1.35
   3  -6   1    1.95    0.92
   3  -6   1    3.18    1.06
   3  -6   1   -0.38    0.56
   3  -6   1    1.61    1.13
   3  -6   1    1.34    0.95
   3  -6   1    1.33    1.05
   3  -6   1    0.77    0.92
   3  -6   1    2.92    1.34
   3  -6   1    1.52    0.99
   3  -6   1    0.44    0.67
   3  -6   1    4.19    1.34
   3  -6   2  371.80   14.80
   3  -6   2  385.33   15.67
   3  -6   2  374.35   14.70
   3  -6   2  370.55   14.73
   3  -6   2  392.81   13.81
   3  -6   2  371.92   14.39
   3  -6   2  370.84   13.47
   3  -6   2  386.61   15.42
   3  -6   2  375.52   15.43
   3  -6   3    4.41    1.65
   3  -6   3    5.09    1.71
   3  -6   3    3.61    1.33
   3  -6   3    4.96    1.64
   3  -6   3    6.27    2.02
   3  -6   3    8.11    2.19
   3  -6   3    4.03    1.71
   3  -6   3    4.95    1.46
   3  -6   3    9.55    2.01
   3  -6   3    7.16    1.95
   3  -6   3    4.03    1.65
   3  -6   4  113.78    8.10
   3  -6   4  121.74    7.64
   3  -6   4  105.71    6.39
   3  -6   4  124.87    8.16
   3  -6   4  107.29    7.38
   3  -6   4  115.93    8.09
   3  -6   4  109.08    7.94
   3  -6   4  116.11    8.35
   3  -6   4  117.99    8.16
   3  -6   4  120.19    7.25
   3  -6   4  103.13    7.06
   3  -6   4  105.10    7.39
   3  -6   5   65.52    5.19
   3  -6   5   67.87    6.06
   3  -6   5   68.90    6.44
   3  -6   5   64.11    5.99
   3  -6   5   55.05    5.60
   3  -6   5   66.62    4.66
   3  -6   5   67.79    5.90
   3  -6   5   55.00    5.25
   3  -6   5   59.64    5.75
   3  -6   5   62.79    6.22
   3  -6   5   67.12    5.49
   3  -6   5   66.65    5.60
   3  -6   5   63.21    5.56
   3  -6   5   66.99    6.14
   3  -6   6  503.59   18.15
   3  -6   6  458.34   17.56
   3  -6   6  501.90   19.14
   3  -6   6  524.21   17.64
   3  -6   6  510.36   18.11
   3  -6   6  516.72   17.88
   3  -6   6  533.13   19.21
   3  -6   6  537.38   19.23
   3  -6   6  530.06   19.16
   3  -6   6  535.67   17.23
   3  -6   6  556.70   16.77
   3  -6   6  515.60   18.27
   3  -6   6  523.87   17.99
   3  -6   6  461.24   17.61
   3  -6   6  539.50   17.88
   3  -6   6  492.75   19.18
   3  -6   7   34.03    4.45
   3  -6   7   43.82    4.73
   3  -6   7   44.46    5.14
   3  -6   7   38.59    4.06
   3  -6   7   42.86    4.42
   3  -6   7   42.44    4.41
   3  -6   7   48.56    5.13
   3  -6   7   38.19    4.40
   3  -6   7   40.33    4.41
   3  -6   7   33.39    4.47
   3  -6   7   45.84    4.79
   3  -6   8  472.28   17.71
   3  -6   8  448.34   16.51
   3  -6   8  423.38   17.15
   3  -6   8  492.89   17.17
   3  -6   8  498.71   17.26
   3  -6   8  487.14   16.67
   3  -6   8  511.94   16.77
   3  -6   8  473.32   16.89
   3  -6   8  475.72   18.32
   3  -6   8  480.39   16.92
   3  -6   8  453.24   16.55
   3  -6   8  433.63   17.73
   3  -6   9   38.56    4.27
   3  -6   9   32.19    4.18
   3  -6   9   43.22    4.48
   3  -6   9   41.56    4.25
   3  -6   9   36.44    3.91
   3  -6   9   38.77    4.44
   3  -6   9   38.06    4.26
   3  -6   9   34.84    4.48
   3  -6   9   39.24    4.20
   3  -6   9   39.53    4.16
   3  -6  10  261.09   10.27
   3  -6  10  243.32   10.07
   3  -6  10  251.43    9.90
   3  -6  10  256.55   10.43
   3  -6  10  227.93    9.39
   3  -6  11   19.63    2.55
   3  -6  11   20.29    2.89
   3  -6  11   24.45    3.05
   3  -6  11   18.85    2.86
   3  -6  11   18.89    2.80
   3  -6  12   95.62    5.39
   3  -6  12  110.95    5.92
   3  -6  12  105.55    5.79
   3  -6  12   95.33    5.66
   3  -6  12  105.25    6.01
   3  -6  13  242.07    8.09
   3  -6  13  228.70    7.77
   3  -6  13  233.42    7.87
   3  -5 -12   14.91    2.05
   3  -5 -12   14.72    1.79
   3  -5 -12   15.86    1.93
   3  -5 -11  157.38    8.17
   3  -5 -11  157.55    7.53
   3  -5 -10    7.65    2.09
   3  -5 -10    6.80    1.95
   3  -5  -9   31.58    3.76
   3  -5  -9   41.99    4.97
   3  -5  -8    1.07    1.27
   3  -5  -8   -0.52    1.09
   3  -5  -8   -0.48    0.89
   3  -5  -8    0.44    0.65
   3  -5  -8    0.42    1.10
   3  -5  -8   -0.52    1.10
   3  -5  -7   80.03    7.42
   3  -5  -7   78.67    6.87
   3  -5  -7   84.97    7.00
   3  -5  -7   83.88    6.96
   3  -5  -7   72.67    6.93
   3  -5  -7   81.10    7.28
   3  -5  -6   73.83    6.44
   3  -5  -6   81.70    6.95
   3  -5  -6   79.79    6.81
   3  -5  -6   79.49    7.34
   3  -5  -5   33.14    4.60
   3  -5  -5   25.41    3.92
   3  -5  -5   27.72    3.89
   3  -5  -5   38.16    4.71
   3  -5  -5   31.51    4.34
   3  -5  -5   31.50    4.22
   3  -5  -4  293.70   12.47
   3  -5  -4  306.28   13.56
   3  -5  -4  308.21   12.70
   3  -5  -4  308.56   13.51
   3  -5  -4  299.11   13.38
   3  -5  -4  307.45   12.78
   3  -5  -4  319.03   12.38
   3  -5  -4  298.07   13.61
   3  -5  -4  321.41   14.61
   3  -5  -4  311.33   12.67
   3  -5  -3  264.27   11.16
   3  -5  -3  257.91   12.08
   3  -5  -3  235.10   11.10
   3  -5  -3  227.75   10.98
   3  -5  -3  248.16   11.22
   3  -5  -3  260.12   11.93
   3  -5  -2  137.32    8.11
   3  -5  -2  129.83    7.64
   3  -5  -2  130.12    7.17
   3  -5  -2  132.20    8.35
   3  -5  -1  331.67   13.26
   3  -5  -1  330.32   12.86
   3  -5  -1  339.47   11.98
   3  -5  -1  326.54   13.30
   3  -5   0  395.87   15.09
   3  -5   0  426.17   13.36
   3  -5   0  398.03   14.46
   3  -5   0  404.16   14.64
   3  -5   1   42.59    4.33
   3  -5   1   31.62    3.08
   3  -5   1   36.79    3.73
   3  -5   2  535.08   17.77
   3  -5   2  508.07   16.89
   3  -5   2  535.82   15.80
   3  -5   3    0.84    0.45
   3  -5   3    0.34    0.88
   3  -5   3    0.75    0.69
   3  -5   4  728.70   20.13
   3  -5   4  694.73   21.26
   3  -5   4  717.42   20.26
   3  -5   4  681.19   20.44
   3  -5   4  676.43   19.66
   3  -5   4  740.37   21.73
   3  -5   4  692.94   21.83
   3  -5   4  678.78   21.05
   3  -5   4  681.16   20.38
   3  -5   5    4.41    1.42
   3  -5   5    2.97    1.49
   3  -5   5    1.36    0.88
   3  -5   5    4.43    1.41
   3  -5   5    2.57    1.13
   3  -5   5    0.39    0.72
   3  -5   5    1.99    1.00
   3  -5   5    3.78    1.27
   3  -5   5    4.96    1.46
   3  -5   5    6.91    1.73
   3  -5   5    1.32    0.93
   3  -5   5    1.28    0.83
   3  -5   5    5.39    1.70
   3  -5   5    2.38    1.26
   3  -5   5    2.02    0.96
   3  -5   5    1.27    1.10
   3  -5   5    1.51    0.80
   3  -5   5    3.54    1.24
   3  -5   6 1477.32   36.96
   3  -5   6 1543.92   36.19
   3  -5   6 1524.18   34.93
   3  -5   6 1631.76   36.36
   3  -5   6 1503.39   36.30
   3  -5   6 1452.33   35.39
   3  -5   6 1477.74   37.25
   3  -5   6 1422.15   35.03
   3  -5   6 1603.20   36.70
   3  -5   6 1463.83   35.60
   3  -5   6 1529.35   37.47
   3  -5   6 1450.06   35.49
   3  -5   6 1498.96   38.04
   3  -5   6 1502.99   35.95
   3  -5   6 1407.58   37.55
   3  -5   7  193.64    9.77
   3  -5   7  202.58   10.08
   3  -5   7  183.23    9.49
   3  -5   7  182.63   10.38
   3  -5   7  201.08   10.99
   3  -5   7  186.98    9.96
   3  -5   7  180.81    9.59
   3  -5   7  183.19   10.03
   3  -5   7  192.63    9.26
   3  -5   7  170.65    9.74
   3  -5   7  176.41   10.28
   3  -5   7  192.49    9.61
   3  -5   7  191.16    9.34
   3  -5   7  183.81    9.46
   3  -5   8   51.06    4.75
   3  -5   8   54.72    5.16
   3  -5   8   50.38    5.05
   3  -5   8   56.48    5.08
   3  -5   8   43.34    4.57
   3  -5   8   47.17    5.14
   3  -5   8   51.07    5.17
   3  -5   8   52.74    4.76
   3  -5   8   52.57    5.47
   3  -5   8   53.92    5.14
   3  -5   8   46.13    5.13
   3  -5   8   51.01    4.83
   3  -5   8   49.82    4.81
   3  -5   9   43.33    4.38
   3  -5   9   37.79    4.63
   3  -5   9   37.42    4.34
   3  -5   9   33.84    3.94
   3  -5   9   40.18    4.38
   3  -5   9   37.40    4.14
   3  -5   9   38.24    4.40
   3  -5   9   33.49    3.67
   3  -5   9   33.95    4.04
   3  -5   9   31.41    3.97
   3  -5   9   36.08    4.30
   3  -5  10  127.20    8.11
   3  -5  10  120.34    7.72
   3  -5  10  101.96    7.48
   3  -5  10  129.88    7.95
   3  -5  10  134.74    7.72
   3  -5  10  128.02    8.09
   3  -5  10  111.10    6.79
   3  -5  10  129.52    7.47
   3  -5  11  173.19    9.05
   3  -5  11  154.59    8.37
   3  -5  11  161.57    8.88
   3  -5  11  163.86    8.09
   3  -5  11  181.42    9.15
   3  -5  11  186.34    9.42
   3  -5  12  218.41    8.72
   3  -5  12  227.87    8.86
   3  -5  12  222.77    7.64
   3  -5  12  212.93    8.49
   3  -5  12  236.40    9.20
   3  -5  12  230.50    9.13
   3  -5  13   15.59    2.00
   3  -5  13   18.20    2.29
   3  -5  13   15.49    2.11
   3  -5  13   16.87    2.15
   3  -5  14  352.96    9.36
   3  -4 -13  123.09    5.13
   3  -4 -13  105.50    4.22
   3  -4 -12   24.54    2.91
   3  -4 -12   21.22    2.72
   3  -4 -11  144.54    8.43
   3  -4 -11  135.93    7.90
   3  -4 -10   58.99    5.70
   3  -4 -10   49.56    5.41
   3  -4  -9  110.69    8.00
   3  -4  -9  108.71    8.27
   3  -4  -9  109.57    8.29
   3  -4  -8   27.01    4.22
   3  -4  -8   24.72    3.49
   3  -4  -8   22.52    3.78
   3  -4  -7  319.63   14.36
   3  -4  -7  301.45   14.67
   3  -4  -7  324.03   13.72
   3  -4  -7  309.75   14.59
   3  -4  -7  322.16   14.89
   3  -4  -7  300.14   13.53
   3  -4  -6    4.44    1.81
   3  -4  -6    1.22    1.06
   3  -4  -6    3.80    1.74
   3  -4  -6    1.38    1.09
   3  -4  -6    4.28    1.92
   3  -4  -5   59.34    5.33
   3  -4  -5   60.56    4.66
   3  -4  -5   54.00    5.28
   3  -4  -5   54.81    5.19
   3  -4  -5   51.16    4.97
   3  -4  -5   58.28    5.70
   3  -4  -4  345.47   14.56
   3  -4  -4  358.78   12.87
   3  -4  -4  353.60   12.47
   3  -4  -3  216.48    9.51
   3  -4  -3  196.89    8.87
   3  -4  -2 1198.39   30.00
   3  -4  -2 1156.41   28.93
   3  -4  -2 1186.26   28.38
   3  -4  -1  185.60    8.94
   3  -4  -1  193.66    8.95
   3  -4  -1  194.55    8.66
   3  -4   0  874.10   23.04
   3  -4   0  871.55   23.55
   3  -4   0  928.91   23.22
   3  -4   0  904.78   21.23
   3  -4   1  559.23   16.01
   3  -4   1  551.57   14.34
   3  -4   2  162.95    7.07
   3  -4   2  172.38    8.43
   3  -4   2  182.68    8.29
   3  -4   3   67.75    3.86
   3  -4   3   64.37    4.78
   3  -4   3   65.03    5.06
   3  -4   4   32.89    3.41
   3  -4   4   36.78    3.73
   3  -4   5   46.95    4.07
   3  -4   5   42.29    4.01
   3  -4   6  283.02   11.50
   3  -4   6  258.21   11.07
   3  -4   6  271.33   10.77
   3  -4   6  261.78   11.67
   3  -4   6  262.76   10.52
   3  -4   6  252.08   10.73
   3  -4   6  257.13   10.35
   3  -4   6  281.69   11.70
   3  -4   6  266.53   10.61
   3  -4   6  277.92   11.82
   3  -4   6  264.13   12.14
   3  -4   6  273.47   12.09
   3  -4   6  272.07   11.68
   3  -4   6  267.18   11.85
   3  -4   6  295.14   11.37
   3  -4   7   15.30    2.82
   3  -4   7   12.70    2.54
   3  -4   7   16.34    2.80
   3  -4   7   18.54    2.60
   3  -4   7   19.05    2.60
   3  -4   7   18.85    2.92
   3  -4   7   20.92    3.30
   3  -4   7   20.58    3.04
   3  -4   7   19.00    2.76
   3  -4   7   20.97    3.06
   3  -4   7   17.04    2.93
   3  -4   7   18.64    3.32
   3  -4   7   13.07    2.86
   3  -4   7   18.59    2.75
   3  -4   7   19.03    2.79
   3  -4   7   14.61    2.54
   3  -4   7   17.93    2.81
   3  -4   8  283.88   11.98
   3  -4   8  308.30   13.05
   3  -4   8  288.83   12.91
   3  -4   8  290.67   12.78
   3  -4   8  302.28   12.79
   3  -4   8  296.03   12.41
   3  -4   8  283.10   12.17
   3  -4   8  295.59   13.12
   3  -4   8  295.39   13.41
   3  -4   8  286.28   12.43
   3  -4   8  292.23   12.61
   3  -4   8  310.01   13.36
   3  -4   8  301.91   13.45
   3  -4   8  295.97   11.91
   3  -4   9   78.01    6.45
   3  -4   9   74.57    6.28
   3  -4   9   78.82    6.01
   3  -4   9   77.39    6.17
   3  -4   9   74.20    6.33
   3  -4   9   88.27    6.08
   3  -4   9   70.53    5.96
   3  -4   9   70.72    6.03
   3  -4   9   79.13    6.48
   3  -4   9   82.73    6.72
   3  -4  10  519.21   17.30
   3  -4  10  502.78   17.76
   3  -4  10  494.15   16.14
   3  -4  10  517.13   17.96
   3  -4  10  509.70   18.11
   3  -4  10  499.81   18.20
   3  -4  11   83.41    6.23
   3  -4  11   84.20    6.60
   3  -4  11   87.34    6.37
   3  -4  11   71.53    5.58
   3  -4  11   71.84    5.90
   3  -4  12   35.96    3.82
   3  -4  12   31.18    3.39
   3  -4  12   30.52    3.23
   3  -4  13   62.81    3.77
   3  -4  13   67.00    4.54
   3  -4  14   88.34    4.47
   3  -4  14   93.32    4.36
   3  -3 -14   12.65    1.27
   3  -3 -13   61.09    4.09
   3  -3 -13   59.98    4.19
   3  -3 -12  117.48    7.15
   3  -3 -12  114.42    7.00
   3  -3 -11  126.92    8.32
   3  -3 -10   95.45    7.42
   3  -3 -10   78.81    6.98
   3  -3  -9  152.03    9.84
   3  -3  -9  159.10    9.97
   3  -3  -9  164.48    9.83
   3  -3  -8    6.17    2.08
   3  -3  -8    7.74    2.24
   3  -3  -8    7.63    2.21
   3  -3  -7  337.59   13.25
   3  -3  -7  347.81   14.90
   3  -3  -7  348.85   15.06
   3  -3  -7  307.60   14.18
   3  -3  -6  117.13    7.81
   3  -3  -6  115.29    7.82
   3  -3  -6  110.88    7.03
   3  -3  -6  114.29    7.55
   3  -3  -6  110.85    6.87
   3  -3  -6  123.73    8.30
   3  -3  -5  497.53   17.31
   3  -3  -5  477.53   14.52
   3  -3  -4  408.56   14.80
   3  -3  -4  417.27   13.16
   3  -3  -4  392.17   12.62
   3  -3  -3  454.78   13.81
   3  -3  -3  449.91   15.21
   3  -3  -3  443.63   13.92
   3  -3  -3  460.90   13.72
   3  -3  -3  460.18   13.72
   3  -3  -2  195.31    8.02
   3  -3  -2  188.20    8.24
   3  -3  -2  197.62    8.10
   3  -3  -2  197.47    8.12
   3  -3  -1  266.08    9.62
   3  -3  -1  243.34    9.80
   3  -3  -1  259.22    9.45
   3  -3  -1  273.45   10.02
   3  -3  -1  257.73    9.45
   3  -3   0  567.11   15.88
   3  -3   0  584.57   15.89
   3  -3   0  560.35   15.87
   3  -3   0  590.90   15.98
   3  -3   0  576.54   16.39
   3  -3   1  395.29   11.96
   3  -3   1  399.58   11.26
   3  -3   1  386.70   10.12
   3  -3   2  210.88    8.45
   3  -3   2  209.41    8.45
   3  -3   2  220.90    8.57
   3  -3   2  219.21    7.76
   3  -3   2  211.85    8.78
   3  -3   2  213.96    8.01
   3  -3   3  426.83   13.12
   3  -3   3  400.91   12.78
   3  -3   3  408.30   12.90
   3  -3   3  429.85   11.20
   3  -3   3  436.44   13.52
   3  -3   3  413.07   12.90
   3  -3   4 1576.83   35.18
   3  -3   4 1633.86   34.47
   3  -3   4 1565.53   34.20
   3  -3   4 1492.64   33.89
   3  -3   4 1572.44   34.41
   3  -3   4 1621.84   35.11
   3  -3   5   14.20    2.13
   3  -3   5   17.16    2.32
   3  -3   5   15.00    2.18
   3  -3   6  547.64   17.39
   3  -3   6  512.61   15.17
   3  -3   6  564.50   17.71
   3  -3   6  560.55   16.48
   3  -3   6  526.56   16.81
   3  -3   6  537.85   17.34
   3  -3   7   13.35    2.30
   3  -3   7   11.42    2.35
   3  -3   7    8.47    1.99
   3  -3   7   12.78    2.24
   3  -3   7   13.54    2.28
   3  -3   7   11.21    2.08
   3  -3   7   12.10    2.06
   3  -3   7   11.73    2.30
   3  -3   7   11.40    1.97
   3  -3   7   16.24    2.66
   3  -3   7   10.62    2.13
   3  -3   7   10.93    2.27
   3  -3   7    9.87    2.25
   3  -3   7   12.27    2.49
   3  -3   7    9.98    2.33
   3  -3   8 1158.88   31.33
   3  -3   8 1178.61   31.34
   3  -3   8 1110.16   29.99
   3  -3   8 1211.91   30.04
   3  -3   8 1096.81   29.41
   3  -3   8 1154.25   30.01
   3  -3   8 1231.39   31.17
   3  -3   8 1265.38   31.37
   3  -3   8 1150.53   31.09
   3  -3   8 1171.93   32.05
   3  -3   8 1184.23   29.91
   3  -3   8 1240.29   31.19
   3  -3   8 1140.07   31.21
   3  -3   9    7.55    2.09
   3  -3   9    6.75    2.10
   3  -3   9    6.39    1.79
   3  -3   9    7.42    2.13
   3  -3   9    7.90    2.19
   3  -3   9    4.29    1.90
   3  -3   9    9.21    2.25
   3  -3   9    9.52    2.30
   3  -3   9   11.71    2.33
   3  -3   9   11.22    2.28
   3  -3   9    7.17    1.94
   3  -3   9    4.87    1.76
   3  -3   9    8.63    2.18
   3  -3  10  976.74   28.30
   3  -3  10  997.43   28.16
   3  -3  10  912.52   26.99
   3  -3  10  989.50   27.73
   3  -3  10  996.51   27.30
   3  -3  10  966.29   28.63
   3  -3  10  957.87   26.92
   3  -3  10 1022.79   28.64
   3  -3  10  975.44   26.72
   3  -3  11   -0.42    1.10
   3  -3  11    1.19    1.03
   3  -3  11    2.45    1.17
   3  -3  11    0.71    0.84
   3  -3  11    2.64    1.39
   3  -3  11    3.01    1.64
   3  -3  11    1.25    1.17
   3  -3  12  117.57    7.15
   3  -3  12  110.92    6.22
   3  -3  12  101.19    6.78
   3  -3  12   91.83    6.07
   3  -3  12  103.71    6.76
   3  -3  12  102.08    6.99
   3  -3  13  123.32    6.80
   3  -3  13  116.03    6.02
   3  -3  13  130.95    6.65
   3  -3  13  130.41    6.80
   3  -3  14  140.82    6.05
   3  -3  14  120.70    4.75
   3  -3  14  132.87    5.28
   3  -3  14  131.51    5.60
   3  -3  14  140.02    5.78
   3  -2 -14    5.11    1.11
   3  -2 -13  215.89    9.06
   3  -2 -13  213.37    8.72
   3  -2 -12   39.65    3.59
   3  -2 -12   51.67    4.83
   3  -2 -12   44.55    4.51
   3  -2 -11  132.75    8.68
   3  -2 -10   35.78    4.65
   3  -2  -9  424.38   17.45
   3  -2  -9  448.44   17.48
   3  -2  -9  464.33   17.08
   3  -2  -8    0.45    0.82
   3  -2  -8    0.45    0.96
   3  -2  -8    2.55    1.27
   3  -2  -7  132.23    8.29
   3  -2  -7  129.84    8.31
   3  -2  -7  136.69    8.60
   3  -2  -6    2.26    1.20
   3  -2  -6    3.37    1.32
   3  -2  -5  453.36   12.97
   3  -2  -5  444.28   15.72
   3  -2  -5  457.80   13.42
   3  -2  -5  460.22   13.02
   3  -2  -4  165.50    8.34
   3  -2  -4  189.36    7.37
   3  -2  -4  178.88    7.28
   3  -2  -4  167.77    7.32
   3  -2  -4  173.66    7.11
   3  -2  -3 1279.17   30.45
   3  -2  -3 1325.78   28.74
   3  -2  -3 1299.90   29.17
   3  -2  -3 1263.54   28.64
   3  -2  -3 1354.66   28.87
   3  -2  -2  170.13    6.93
   3  -2  -2  161.57    6.82
   3  -2  -2  160.26    6.85
   3  -2  -2  169.81    7.17
   3  -2  -1    1.59    0.84
   3  -2  -1    0.31    0.31
   3  -2  -1    1.01    0.68
   3  -2  -1    0.65    0.61
   3  -2  -1    2.00    0.79
   3  -2   0  752.99   18.63
   3  -2   0  763.07   18.57
   3  -2   0  724.27   16.75
   3  -2   0  726.50   18.79
   3  -2   0  780.69   18.68
   3  -2   1    5.22    0.72
   3  -2   1    6.95    1.27
   3  -2   2  466.03   12.37
   3  -2   2  462.52   13.15
   3  -2   2  480.93   13.12
   3  -2   2  470.36   13.20
   3  -2   2  456.11   13.52
   3  -2   3  184.20    7.19
   3  -2   3  182.45    7.20
   3  -2   3  177.12    7.13
   3  -2   3  174.61    7.31
   3  -2   3  171.12    7.10
   3  -2   3  168.61    7.27
   3  -2   4  650.32   16.59
   3  -2   4  619.76   16.70
   3  -2   4  639.21   16.55
   3  -2   4  629.32   16.56
   3  -2   4  647.20   16.95
   3  -2   5    1.23    0.61
   3  -2   5    2.02    0.92
   3  -2   5    1.26    0.55
   3  -2   5    0.21    0.54
   3  -2   5    0.86    0.60
   3  -2   6 1013.09   26.39
   3  -2   7  139.61    7.60
   3  -2   7  131.12    7.88
   3  -2   7  114.38    7.35
   3  -2   7  125.63    7.56
   3  -2   7  123.90    7.45
   3  -2   7  122.17    7.60
   3  -2   7  128.00    8.12
   3  -2   7  127.19    7.30
   3  -2   7  121.44    7.22
   3  -2   7  123.44    7.05
   3  -2   7  121.55    7.60
   3  -2   7  124.74    7.58
   3  -2   8  132.11    7.90
   3  -2   8  122.41    7.87
   3  -2   8  130.55    8.30
   3  -2   8  136.44    7.61
   3  -2   8  116.22    7.81
   3  -2   8  111.40    7.59
   3  -2   8  138.75    8.61
   3  -2   8  115.78    7.47
   3  -2   8  133.72    7.79
   3  -2   8  130.03    8.71
   3  -2   8  124.03    7.48
   3  -2   8  126.01    8.13
   3  -2   8  123.58    7.95
   3  -2   9   96.09    6.80
   3  -2   9   98.89    7.41
   3  -2   9  106.86    7.21
   3  -2   9  107.81    7.03
   3  -2   9   90.77    7.64
   3  -2   9  107.43    7.10
   3  -2   9   92.82    7.12
   3  -2   9  102.69    7.26
   3  -2   9  102.19    7.63
   3  -2  10    9.27    2.28
   3  -2  10    7.77    2.10
   3  -2  10    7.03    1.90
   3  -2  10    5.97    2.01
   3  -2  10    6.38    1.84
   3  -2  10    4.39    1.53
   3  -2  10    7.67    2.25
   3  -2  11   60.76    5.38
   3  -2  11   78.11    6.62
   3  -2  11   67.70    5.71
   3  -2  11   78.38    6.27
   3  -2  11   71.09    5.80
   3  -2  11   66.67    5.10
   3  -2  11   67.85    6.02
   3  -2  11   80.72    6.66
   3  -2  12  238.49   10.49
   3  -2  12  222.93   10.69
   3  -2  12  246.82   11.08
   3  -2  12  224.33   11.04
   3  -2  12  222.72    9.95
   3  -2  13   63.08    4.66
   3  -2  13   61.59    4.49
   3  -2  13   60.43    4.75
   3  -2  13   58.46    4.13
   3  -2  13   68.67    5.22
   3  -2  14   51.93    3.39
   3  -2  14   48.18    3.17
   3  -2  14   44.81    2.99
   3  -2  14   48.65    3.47
   3  -1 -14    6.45    1.25
   3  -1 -14    5.53    1.22
   3  -1 -13  143.27    7.43
   3  -1 -12   18.81    2.97
   3  -1 -12   10.91    2.33
   3  -1 -11  278.80   12.82
   3  -1 -11  249.49   12.23
   3  -1 -10   12.51    2.70
   3  -1  -9  286.25   13.40
   3  -1  -8   10.27    2.39
   3  -1  -8    8.52    2.22
   3  -1  -8    7.89    2.46
   3  -1  -7 1087.01   28.08
   3  -1  -7 1011.19   28.09
   3  -1  -7 1059.27   28.44
   3  -1  -6  202.64    9.63
   3  -1  -5   20.00    2.14
   3  -1  -5   17.20    2.63
   3  -1  -5   20.78    2.15
   3  -1  -4  510.08   13.67
   3  -1  -4  486.60   15.36
   3  -1  -4  497.30   13.55
   3  -1  -3  471.35   13.01
   3  -1  -3  501.74   12.79
   3  -1  -3  469.09   13.87
   3  -1  -3  497.61   12.74
   3  -1  -2 2461.50   47.95
   3  -1  -2 2346.78   44.32
   3  -1  -2 2420.76   47.62
   3  -1  -2 2447.44   48.81
   3  -1  -2 2417.95   47.49
   3  -1  -1  194.44    6.18
   3  -1  -1  206.32    7.52
   3  -1  -1  204.87    7.76
   3  -1  -1  199.02    7.42
   3  -1   0 1652.49   34.51
   3  -1   0 1611.96   32.67
   3  -1   0 1663.73   34.25
   3  -1   0 1624.62   34.03
   3  -1   0 1652.25   34.00
   3  -1   1  762.28   17.90
   3  -1   2  439.93   12.61
   3  -1   2  434.89   12.23
   3  -1   2  439.80   12.22
   3  -1   2  438.28   11.78
   3  -1   3  179.71    7.20
   3  -1   3  165.45    6.84
   3  -1   3  188.80    7.03
   3  -1   3  173.06    6.93
   3  -1   4  226.99    8.24
   3  -1   4  247.96    9.43
   3  -1   4  232.82    8.62
   3  -1   4  243.84    8.42
   3  -1   5    0.19    0.40
   3  -1   5    0.29    0.61
   3  -1   5    0.38    0.45
   3  -1   5    0.71    0.56
   3  -1   6 1008.06   23.14
   3  -1   6 1034.95   23.21
   3  -1   6 1061.10   27.21
   3  -1   7    0.94    0.74
   3  -1   7    3.34    1.24
   3  -1   7    2.57    1.03
   3  -1   7    1.54    0.73
   3  -1   7    3.92    1.15
   3  -1   7    0.62    0.46
   3  -1   7    2.46    1.23
   3  -1   7    0.83    0.98
   3  -1   7    0.35    0.83
   3  -1   7    2.13    0.92
   3  -1   7    3.70    1.62
   3  -1   8  368.16   14.05
   3  -1   8  372.93   13.78
   3  -1   8  369.06   14.78
   3  -1   8  370.77   15.07
   3  -1   8  389.13   15.28
   3  -1   8  402.95   13.99
   3  -1   8  411.65   16.38
   3  -1   8  367.51   13.86
   3  -1   8  367.00   15.26
   3  -1   8  400.21   15.36
   3  -1   9    9.70    2.18
   3  -1   9    5.89    1.90
   3  -1   9    5.04    2.07
   3  -1   9    8.68    2.04
   3  -1   9    2.18    1.31
   3  -1   9    6.91    2.08
   3  -1   9    8.85    2.00
   3  -1   9    6.17    2.08
   3  -1   9    5.44    1.63
   3  -1  10  250.56   11.69
   3  -1  10  224.33   11.82
   3  -1  10  215.61   10.90
   3  -1  10  234.62   10.08
   3  -1  10  240.52   12.58
   3  -1  10  242.99   11.00
   3  -1  10  239.24   11.85
   3  -1  10  236.24   11.36
   3  -1  10  242.85   11.79
   3  -1  11    4.13    1.54
   3  -1  11    4.65    1.64
   3  -1  11    4.68    1.75
   3  -1  11    2.85    1.67
   3  -1  11    6.34    1.70
   3  -1  11    1.78    1.41
   3  -1  11    5.11    1.72
   3  -1  12  235.02   10.55
   3  -1  12  232.67   11.17
   3  -1  12  201.25    9.68
   3  -1  12  238.51    9.50
   3  -1  12  226.72   10.37
   3  -1  12  212.15   10.44
   3  -1  13    4.88    1.51
   3  -1  13    3.25    1.09
   3  -1  13    4.02    1.36
   3  -1  13    4.98    1.52
   3  -1  14  121.18    5.48
   3  -1  14  124.84    5.26
   3  -1  14  118.56    4.81
   3  -1  14  107.45    4.87
   3  -1  14  133.81    6.11
   3   0 -14    8.39    1.49
   3   0 -14    6.06    1.18
   3   0 -13  329.76   11.86
   3   0 -12   18.19    2.87
   3   0 -12   19.01    3.02
   3   0 -11   59.68    5.64
   3   0 -11   68.15    5.92
   3   0 -10    0.89    1.15
   3   0 -10    3.08    1.32
   3   0  -9  177.76   10.15
   3   0  -8   23.26    3.54
   3   0  -7  423.08   15.41
   3   0  -7  417.89   14.76
   3   0  -6   88.98    5.97
   3   0  -6   91.09    4.56
   3   0  -6   86.91    4.48
   3   0  -5  558.50   16.41
   3   0  -5  509.93   13.93
   3   0  -5  523.68   14.07
   3   0  -4   87.88    3.13
   3   0  -4  103.83    5.92
   3   0  -4  101.77    5.04
   3   0  -4  105.16    5.09
   3   0  -3  469.02   14.09
   3   0  -3  454.16   12.81
   3   0  -3  473.37   13.01
   3   0  -2   16.60    2.17
   3   0  -2   21.11    2.18
   3   0  -2   18.26    2.04
   3   0  -1  187.24    7.19
   3   0  -1  198.13    7.38
   3   0   0  189.97    6.80
   3   0   0  175.49    6.98
   3   0   0  192.58    7.24
   3   0   1  248.90    8.39
   3   0   1  248.73    7.69
   3   0   2  207.32    7.62
   3   0   2  187.95    6.82
   3   0   2  205.53    7.57
   3   0   3   17.00    2.02
   3   0   3   13.92    1.77
   3   0   3   13.65    1.85
   3   0   4  140.31    7.01
   3   0   4  144.97    6.23
   3   0   4  125.77    6.02
   3   0   4  139.69    6.15
   3   0   5  672.60   19.61
   3   0   5  718.34   18.61
   3   0   5  700.11   17.28
   3   0   5  691.09   17.28
   3   0   6  305.00   12.00
   3   0   6  262.65    8.65
   3   0   6  289.67   10.84
   3   0   6  268.10    8.69
   3   0   7    0.64    0.59
   3   0   7    1.16    1.09
   3   0   7    0.79    0.84
   3   0   7    1.18    0.63
   3   0   7    1.68    0.73
   3   0   7    4.24    1.16
   3   0   7    0.43    0.80
   3   0   7    0.71    0.99
   3   0   7    0.81    0.61
   3   0   7    0.82    1.07
   3   0   8  602.00   19.90
   3   0   8  559.75   20.12
   3   0   8  596.66   18.91
   3   0   8  578.78   17.64
   3   0   8  561.65   18.00
   3   0   8  592.23   20.66
   3   0   8  599.88   17.50
   3   0   8  584.90   20.12
   3   0   8  560.14   19.11
   3   0   8  593.68   21.18
   3   0   8  571.13   20.87
   3   0   8  550.95   19.78
   3   0   8  612.71   20.41
   3   0   9    1.60    1.12
   3   0   9    3.33    1.67
   3   0   9    2.88    1.27
   3   0   9    4.36    1.83
   3   0   9    1.76    1.23
   3   0   9    7.06    1.99
   3   0   9    2.47    1.74
   3   0   9    2.08    1.47
   3   0   9    3.70    1.36
   3   0   9    3.04    1.38
   3   0   9    2.10    1.58
   3   0  10  477.18   17.47
   3   0  10  470.50   18.21
   3   0  10  454.24   16.79
   3   0  10  444.44   16.54
   3   0  10  465.10   15.24
   3   0  10  467.97   16.53
   3   0  11    1.02    1.08
   3   0  11    4.34    1.63
   3   0  11    3.11    1.43
   3   0  11    4.65    1.55
   3   0  11    3.62    1.66
   3   0  11    2.65    1.05
   3   0  11    5.20    2.07
   3   0  12   65.71    5.84
   3   0  12   75.99    5.62
   3   0  12   62.58    5.34
   3   0  13    6.74    1.72
   3   0  13    7.71    1.52
   3   0  13    4.47    1.45
   3   0  13    8.22    1.63
   3   0  14  124.14    4.72
   3   0  14  123.11    4.55
   3   0  14  134.00    5.40
   3   1 -14   60.68    3.77
   3   1 -13   40.59    3.55
   3   1 -12   71.22    5.45
   3   1 -11   45.36    4.72
   3   1 -11   46.59    4.82
   3   1 -10  141.52    8.75
   3   1 -10  152.24    9.16
   3   1  -9  981.33   27.36
   3   1  -9  973.93   27.77
   3   1  -8   21.22    3.33
   3   1  -8   17.16    3.16
   3   1  -7  576.00   18.22
   3   1  -7  579.66   18.79
   3   1  -6    8.26    1.43
   3   1  -6   10.06    1.57
   3   1  -5  503.70   13.90
   3   1  -5  481.12   13.66
   3   1  -5  510.11   14.04
   3   1  -4  189.02    7.48
   3   1  -4  183.84    7.37
   3   1  -4  191.96    7.55
   3   1  -3    7.35    1.39
   3   1  -3    7.31    1.37
   3   1  -3    7.46    1.45
   3   1  -2  181.16    7.21
   3   1  -2  161.86    6.86
   3   1  -2  176.19    7.15
   3   1  -1  357.52   11.11
   3   1  -1  360.66   11.21
   3   1   1 1362.11   29.88
   3   1   1 1368.54   27.82
   3   1   1 1364.15   29.79
   3   1   1 1400.15   30.03
   3   1   2  805.82   20.07
   3   1   2  851.11   18.85
   3   1   2  843.88   20.37
   3   1   2  822.77   20.16
   3   1   3  921.45   21.91
   3   1   3  936.37   21.21
   3   1   3  941.72   23.35
   3   1   3  937.37   22.07
   3   1   3  898.33   21.89
   3   1   4  619.36   16.32
   3   1   4  610.42   16.24
   3   1   4  643.94   18.27
   3   1   4  608.77   16.32
   3   1   4  608.16   16.30
   3   1   5   10.17    1.63
   3   1   5   10.31    1.64
   3   1   5    1.00    0.79
   3   1   5    1.33    0.87
   3   1   6  390.47   15.22
   3   1   6  396.13   13.54
   3   1   6  376.73   14.87
   3   1   6  391.38   15.42
   3   1   6  391.51   14.64
   3   1   6  413.92   14.98
   3   1   6  403.74   14.77
   3   1   7    9.33    2.48
   3   1   7    6.33    2.04
   3   1   7    8.64    1.99
   3   1   7    6.71    1.46
   3   1   7    6.88    1.97
   3   1   7    8.52    2.20
   3   1   7    6.66    2.08
   3   1   7    7.75    1.76
   3   1   8  603.93   21.40
   3   1   8  525.33   18.55
   3   1   8  535.01   17.10
   3   1   8  557.49   19.56
   3   1   8  583.96   20.00
   3   1   8  573.78   21.49
   3   1   8  559.05   20.48
   3   1   8  584.66   18.84
   3   1   8  532.23   19.17
   3   1   9   49.43    5.10
   3   1   9   46.23    4.85
   3   1   9   56.33    5.69
   3   1   9   45.48    5.06
   3   1   9   47.70    5.64
   3   1   9   45.56    5.44
   3   1   9   60.15    6.48
   3   1   9   46.62    4.46
   3   1   9   45.85    5.01
   3   1  10   52.30    5.77
   3   1  10   51.03    5.85
   3   1  10   49.66    4.79
   3   1  10   51.72    5.34
   3   1  10   48.40    4.54
   3   1  10   51.39    5.17
   3   1  10   57.75    6.52
   3   1  10   56.16    5.34
   3   1  10   63.85    5.89
   3   1  11   12.07    2.49
   3   1  11    9.31    1.98
   3   1  11    9.89    2.29
   3   1  11    8.77    2.30
   3   1  11   11.94    2.55
   3   1  12  175.82    8.84
   3   1  12  195.17    8.47
   3   1  12  169.15    8.06
   3   1  12  197.72    8.99
   3   1  13   -0.53    1.09
   3   1  13    0.17    0.41
   3   1  13   -0.25    0.88
   3   1  13   -0.22    0.72
   3   1  13    0.21    0.70
   3   1  14   70.15    3.49
   3   1  14   53.24    2.99
   3   2 -14   46.47    2.79
   3   2 -13   79.62    5.01
   3   2 -12  163.72    7.92
   3   2 -11  296.85   12.13
   3   2 -10  309.54   12.89
   3   2  -9  110.95    7.29
   3   2  -8    5.45    1.93
   3   2  -8    3.97    1.74
   3   2  -7  244.97   10.72
   3   2  -7  235.98   11.08
   3   2  -6   95.22    5.29
   3   2  -6   92.99    5.28
   3   2  -5 1256.48   28.88
   3   2  -5 1292.69   29.05
   3   2  -5 1295.92   29.23
   3   2  -4   33.08    3.09
   3   2  -4   32.01    3.09
   3   2  -4   31.55    3.11
   3   2  -3  450.87   13.66
   3   2  -3  468.87   13.92
   3   2  -3  459.80   13.77
   3   2  -2  142.13    6.68
   3   2  -2  145.03    6.81
   3   2  -2  138.32    6.63
   3   2  -1  560.28   15.83
   3   2  -1  570.86   15.86
   3   2  -1  583.82   15.98
   3   2   1  193.15    8.12
   3   2   1  219.83    6.63
   3   2   1  202.25    8.28
   3   2   1  188.00    8.08
   3   2   2  746.69   19.77
   3   2   2  755.47   17.57
   3   2   2  782.55   19.80
   3   2   2  788.03   19.90
   3   2   3 1542.25   34.79
   3   2   3 1658.32   35.15
   3   2   3 1640.21   35.07
   3   2   3 1571.14   33.26
   3   2   4   60.78    4.99
   3   2   4   51.90    4.03
   3   2   4   55.20    4.17
   3   2   4   56.40    3.93
   3   2   4   50.96    3.99
   3   2   5   50.92    4.84
   3   2   5   50.92    3.81
   3   2   5   46.85    3.75
   3   2   5   51.89    4.12
   3   2   5   46.62    3.71
   3   2   6  470.33   17.13
   3   2   6  459.75   15.45
   3   2   6  473.07   16.99
   3   2   6  483.90   18.25
   3   2   6  487.44   16.16
   3   2   6  483.05   16.29
   3   2   6  471.51   16.67
   3   2   6  456.10   15.16
   3   2   7    9.07    2.38
   3   2   7    7.63    2.04
   3   2   7    4.67    1.90
   3   2   7    8.44    2.44
   3   2   7   10.62    2.63
   3   2   7    8.07    1.90
   3   2   7    7.70    2.00
   3   2   8  149.11    9.00
   3   2   8  159.00    9.29
   3   2   8  165.36    9.06
   3   2   8  150.95   10.56
   3   2   8  139.45    8.53
   3   2   8  158.30   10.38
   3   2   8  152.44    9.31
   3   2   9   77.04    6.34
   3   2   9   74.50    5.31
   3   2   9   83.09    6.50
   3   2   9   86.10    7.57
   3   2   9   69.04    6.75
   3   2   9   93.15    8.27
   3   2   9   85.90    6.69
   3   2  10  515.91   18.08
   3   2  10  488.13   19.14
   3   2  10  528.85   19.96
   3   2  10  497.58   15.64
   3   2  10  542.93   18.15
   3   2  11   52.66    4.90
   3   2  11   46.57    4.47
   3   2  11   44.49    4.87
   3   2  12  525.16   16.08
   3   2  12  518.11   15.55
   3   2  12  493.00   15.35
   3   2  12  530.32   16.79
   3   2  13   47.30    2.90
   3   2  13   52.40    3.56
   3   2  13   47.40    3.29
   3   3 -14    3.42    0.98
   3   3 -14    4.66    0.93
   3   3 -13  106.94    5.80
   3   3 -13   92.86    4.53
   3   3 -12  152.80    7.33
   3   3 -11  357.90   13.20
   3   3 -10  144.58    8.22
   3   3 -10  144.96    7.86
   3   3  -9   51.11    4.67
   3   3  -8  368.68   13.75
   3   3  -7 1336.09   32.32
   3   3  -7 1311.57   32.06
   3   3  -6  277.84   10.74
   3   3  -6  291.76   11.41
   3   3  -6  314.16   11.32
   3   3  -6  301.04   10.96
   3   3  -5  459.28   14.68
   3   3  -5  435.17   14.27
   3   3  -5  462.88   14.69
   3   3  -4    2.84    1.09
   3   3  -4    5.35    1.40
   3   3  -4    5.58    1.42
   3   3  -3  955.60   24.20
   3   3  -3  977.14   24.37
   3   3  -3  942.74   24.12
   3   3  -3  953.49   24.11
   3   3  -2    4.75    1.36
   3   3  -2    6.95    1.56
   3   3  -2    5.53    1.41
   3   3  -2    7.18    1.63
   3   3  -1  582.98   17.27
   3   3  -1  619.08   17.51
   3   3  -1  613.01   17.48
   3   3  -1  593.65   17.35
   3   3   1    5.39    1.42
   3   3   1    6.77    1.53
   3   3   1    7.75    1.05
   3   3   1    4.81    1.38
   3   3   1    6.20    1.59
   3   3   2  857.50   22.51
   3   3   2  852.19   22.42
   3   3   2  816.16   18.99
   3   3   3  543.88   16.35
   3   3   3  524.49   16.12
   3   3   3  520.83   14.03
   3   3   3  499.69   16.00
   3   3   4  444.42   14.54
   3   3   4  435.87   13.29
   3   3   4  442.51   14.50
   3   3   4  462.32   14.75
   3   3   4  421.92   15.95
   3   3   4  427.86   15.28
   3   3   4  467.06   16.53
   3   3   5  222.32   11.14
   3   3   5  220.71    9.33
   3   3   5  223.20    9.22
   3   3   5  220.11    9.26
   3   3   5  187.63   10.51
   3   3   5  209.22   10.04
   3   3   5  229.05    9.43
   3   3   5  215.93   10.44
   3   3   6  188.85   10.03
   3   3   6  192.27   10.57
   3   3   6  217.51    9.88
   3   3   6  197.03   11.63
   3   3   6  208.55    9.42
   3   3   6  188.71   10.04
   3   3   6  204.35    9.38
   3   3   6  196.63   11.06
   3   3   7   38.04    5.20
   3   3   7   46.13    4.50
   3   3   7   41.03    4.79
   3   3   7   52.67    5.78
   3   3   7   43.33    4.51
   3   3   7   41.89    4.41
   3   3   7   45.13    4.47
   3   3   8   30.92    4.54
   3   3   8   26.44    4.53
   3   3   8   21.75    3.94
   3   3   8   21.45    3.38
   3   3   8   28.48    3.65
   3   3   8   31.59    3.79
   3   3   8   30.19    3.76
   3   3   9    8.84    2.04
   3   3   9    9.89    2.09
   3   3   9    8.83    2.53
   3   3   9    8.61    2.35
   3   3   9    7.60    2.02
   3   3  10  162.12    8.01
   3   3  10  147.70    8.24
   3   3  10  140.23    9.09
   3   3  10  158.01    9.57
   3   3  11    0.92    0.86
   3   3  11    1.08    1.01
   3   3  11    2.30    1.14
   3   3  12  255.44    9.59
   3   3  12  243.78    8.91
   3   3  12  254.64    8.96
   3   3  12  253.21    8.64
   3   3  13    5.32    0.91
   3   4 -13   94.85    5.13
   3   4 -13   92.67    4.60
   3   4 -12   24.79    2.91
   3   4 -11  253.47   11.03
   3   4  -6  110.06    6.86
   3   4  -6  115.47    6.85
   3   4  -6  116.86    7.06
   3   4  -6  111.88    7.40
   3   4  -5  113.18    6.98
   3   4  -5  111.75    7.16
   3   4  -5  118.47    7.18
   3   4  -5  124.63    7.37
   3   4  -4   81.71    5.86
   3   4  -4   87.23    6.04
   3   4  -4   84.34    6.00
   3   4  -4   77.85    5.80
   3   4  -4   85.46    6.02
   3   4  -3  419.96   14.95
   3   4  -3  428.71   15.08
   3   4  -3  436.28   15.18
   3   4  -2    0.33    0.71
   3   4  -2    0.33    0.79
   3   4  -2    2.02    1.07
   3   4  -2    2.37    1.08
   3   4  -1 1259.68   30.78
   3   4  -1 1195.05   30.60
   3   4  -1 1219.39   30.64
   3   4  -1 1249.59   30.67
   3   4   1  190.44    9.35
   3   4   1  185.12    9.20
   3   4   1  191.13    9.28
   3   4   1  169.07    8.87
   3   4   2  254.34   11.23
   3   4   2  255.51   11.14
   3   4   2  259.68   11.20
   3   4   2  260.78   11.17
   3   4   2  250.77   10.99
   3   4   3  176.47    8.88
   3   4   3  152.00    8.44
   3   4   3  165.80    8.69
   3   4   3  152.74    8.84
   3   4   4  201.34   10.62
   3   4   4  219.44    8.53
   3   4   4  211.01   11.10
   3   4   4  211.87    9.88
   3   4   4  206.72   10.60
   3   4   4  194.89    9.50
   3   4   4  190.22    9.52
   3   4   4  198.31    9.68
   3   4   5   94.63    6.21
   3   4   5   90.76    5.62
   3   4   5   87.29    5.96
   3   4   5   95.75    6.56
   3   4   5   89.48    7.19
   3   4   5   85.64    5.90
   3   4   5   91.29    7.22
   3   4   6  534.20   21.70
   3   4   6  575.62   17.66
   3   4   6  565.52   20.13
   3   4   7   79.31    6.63
   3   4   7   92.83    7.60
   3   4   7   95.65    8.34
   3   4   7   79.77    5.81
   3   4   7   71.52    5.41
   3   4   8  321.69   12.86
   3   4   8  332.12   12.65
   3   4   8  318.15   14.96
   3   4   9   22.86    2.93
   3   4   9   21.81    3.62
   3   4   9   19.42    3.37
   3   4  10  109.12    6.02
   3   4  10  108.99    7.18
   3   4  10  100.77    6.88
   3   4  11   11.61    1.94
   3   4  11   18.14    2.45
   3   4  12   13.94    1.64
   3   4  12    0.34    0.21
   3   5 -13  294.88    8.69
   3   5 -12   66.50    3.91
   3   5 -12   68.64    4.63
   3   5 -11  268.77   10.37
   3   5 -11  275.13   11.31
   3   5 -10  219.71   10.10
   3   5  -9  175.03    9.34
   3   5  -8   73.91    6.04
   3   5  -7   91.02    6.78
   3   5  -6   89.33    6.77
   3   5  -6   93.59    6.54
   3   5  -6   77.43    6.08
   3   5  -6   81.72    6.21
   3   5  -5  254.92   11.78
   3   5  -5  258.91   11.86
   3   5  -5  266.11   11.85
   3   5  -5  262.75   12.26
   3   5  -5  269.38   12.03
   3   5  -4  101.60    7.17
   3   5  -4   99.29    7.09
   3   5  -4  114.79    7.55
   3   5  -4  105.93    7.32
   3   5  -4   93.49    6.72
   3   5  -3  814.92   23.95
   3   5  -3  768.45   23.52
   3   5  -3  827.98   23.99
   3   5  -3  782.83   23.68
   3   5  -3  777.47   22.88
   3   5  -2   35.44    4.26
   3   5  -2   37.92    4.18
   3   5  -2   34.92    3.61
   3   5  -2   45.22    4.48
   3   5  -2   40.02    4.48
   3   5  -2   48.53    4.92
   3   5  -2   41.09    4.53
   3   5  -1  166.61    9.47
   3   5  -1  176.05    9.60
   3   5  -1  184.73    9.13
   3   5  -1  178.74    9.72
   3   5  -1  171.12    9.55
   3   5  -1  170.11    9.05
   3   5   0    4.06    1.61
   3   5   0    0.36    0.85
   3   5   1  345.44   14.13
   3   5   1  341.08   14.01
   3   5   1  346.38   13.93
   3   5   1  347.09   14.20
   3   5   1  313.01   12.96
   3   5   1  330.34   13.92
   3   5   2  156.44    8.94
   3   5   2  141.87    8.65
   3   5   2  148.40    8.84
   3   5   2  155.53    9.00
   3   5   2  156.39    9.05
   3   5   2  159.11    9.30
   3   5   3  148.26    9.00
   3   5   3  176.43    9.45
   3   5   3  154.83    9.01
   3   5   3  168.69    9.46
   3   5   4  143.67    9.43
   3   5   4  149.86    9.12
   3   5   4  146.89    8.51
   3   5   4  147.87    8.59
   3   5   4  142.80    8.45
   3   5   5    1.37    1.37
   3   5   5    5.72    1.89
   3   5   5    3.09    1.26
   3   5   6   47.73    5.20
   3   5   6   39.32    4.65
   3   5   6   35.01    5.08
   3   5   7  369.94   16.04
   3   5   7  401.89   16.09
   3   5   8   28.68    3.97
   3   5   9   25.42    3.38
   3   5   9   28.96    3.59
   3   5  10   33.47    3.29
   3   5  10   24.50    3.34
   3   5  11   -0.13    0.19
   3   5  11    0.28    0.50
   3   6 -12  100.68    4.85
   3   6 -11  299.13   10.87
   3   6 -10    1.68    0.76
   3   6 -10    0.99    0.99
   3   6  -9   54.80    4.59
   3   6  -9   55.69    5.19
   3   6  -8   18.50    2.85
   3   6  -8   10.60    2.43
   3   6  -7  379.55   14.76
   3   6  -7  434.50   16.63
   3   6  -6   14.83    2.99
   3   6  -6   16.01    2.73
   3   6  -6   18.68    2.99
   3   6  -6   15.31    2.68
   3   6  -6   12.66    2.63
   3   6  -5  486.35   17.79
   3   6  -5  471.85   17.07
   3   6  -5  487.05   17.67
   3   6  -5  472.64   17.78
   3   6  -5  476.10   17.65
   3   6  -5  482.87   17.79
   3   6  -4    6.36    2.10
   3   6  -4    5.39    1.72
   3   6  -4    3.62    1.52
   3   6  -4    8.61    2.12
   3   6  -4    4.86    1.69
   3   6  -4    1.74    1.13
   3   6  -3  248.35   12.22
   3   6  -3  236.89   12.12
   3   6  -3  247.06   12.34
   3   6  -3  233.80   11.91
   3   6  -2  166.06    9.94
   3   6  -2  173.89   10.19
   3   6  -2  160.61    9.98
   3   6  -2  169.63   10.04
   3   6  -1  315.73   13.62
   3   6  -1  320.68   14.39
   3   6  -1  313.99   14.32
   3   6  -1  337.54   14.66
   3   6  -1  326.61   14.53
   3   6   0    9.28    2.36
   3   6   0    9.77    2.42
   3   6   0    5.72    1.89
   3   6   0    6.54    1.99
   3   6   1  220.01   11.46
   3   6   1  223.55   11.60
   3   6   1  214.34   11.59
   3   6   1  204.26   11.38
   3   6   1  226.85   10.77
   3   6   2   58.17    5.78
   3   6   2   76.75    6.57
   3   6   2   75.51    6.07
   3   6   2   71.52    6.35
   3   6   2   63.00    5.95
   3   6   3  243.99   11.73
   3   6   3  228.10   11.14
   3   6   3  204.97   11.14
   3   6   3  216.45   11.32
   3   6   4   49.81    5.42
   3   6   4   52.90    5.08
   3   6   4   50.91    4.97
   3   6   4   43.41    4.56
   3   6   4   45.93    4.84
   3   6   5  286.54   11.45
   3   6   5  270.45   12.34
   3   6   5  246.05   12.23
   3   6   6  183.11    9.75
   3   6   6  173.01   11.10
   3   6   7   39.63    4.40
   3   6   8  137.27    7.68
   3   6   8  142.02    7.71
   3   6   9   73.03    4.73
   3   6   9   69.89    4.38
   3   6  10  107.85    3.96
   3   6  10  121.98    5.63
   3   7 -11   71.64    3.99
   3   7 -10  118.25    6.26
   3   7  -9  306.90   11.94
   3   7  -8   52.43    4.91
   3   7  -7  211.34   10.71
   3   7  -6  191.73   10.40
   3   7  -6  164.73    9.22
   3   7  -5   17.11    3.15
   3   7  -5   21.26    3.62
   3   7  -5   19.66    3.30
   3   7  -5   16.37    3.05
   3   7  -4  367.24   15.78
   3   7  -4  391.46   16.21
   3   7  -4  382.84   15.64
   3   7  -4  382.53   15.93
   3   7  -4  383.31   15.79
   3   7  -3  407.76   17.27
   3   7  -3  433.83   17.51
   3   7  -3  427.62   16.71
   3   7  -3  423.53   17.07
   3   7  -3  445.09   17.50
   3   7  -2   20.89    3.59
   3   7  -2   15.83    3.21
   3   7  -2   19.37    3.42
   3   7  -2   22.68    3.68
   3   7   0    1.98    1.17
   3   7   0    0.49    0.90
   3   7   0    0.96    1.02
   3   7   0    0.49    0.74
   3   7   1  246.49   12.64
   3   7   1  227.03   12.16
   3   7   1  245.96   12.44
   3   7   1  262.90   12.89
   3   7   2    8.73    2.34
   3   7   2   11.96    2.29
   3   7   2    9.83    2.37
   3   7   2    4.11    1.75
   3   7   3  128.06    8.18
   3   7   3  136.72    7.77
   3   7   4   35.98    3.97
   3   7   4   41.80    4.16
   3   7   5  205.90   11.48
   3   7   7   28.50    3.05
   3   7   8   90.47    4.74
   3   7   8   88.37    4.38
   3   7   9   78.78    4.37
   3   8 -10  151.16    5.66
   3   8  -9  130.64    6.23
   3   8  -8  103.92    6.15
   3   8  -7    6.53    1.73
   3   8  -6    0.66    0.85
   3   8  -6    1.82    1.22
   3   8  -5  628.42   19.89
   3   8  -5  579.32   19.39
   3   8  -4  107.27    7.51
   3   8  -4   97.61    7.15
   3   8  -3  529.42   18.88
   3   8  -3  504.60   18.08
   3   8  -2   13.17    2.78
   3   8  -2   13.11    2.69
   3   8   0   44.86    5.02
   3   8   1  104.88    7.49
   3   8   2   57.40    5.24
   3   8   3   31.17    3.57
   3   8   6    7.31    1.40
   3   8   7  143.71    5.01
   3   8   8   29.44    2.12
   3   9  -6   46.51    3.69
   3   9  -5  271.28   10.58
   3   9  -4   39.43    3.98
   3   9  -3   19.53    2.98
   3   9  -2   10.45    2.24
   3   9   0    1.03    0.96
   3   9   1  252.76   10.58
   3   9   2    6.79    1.57
   3   9   4    0.26    0.90
   3   9   4    0.48    0.48
   3   9   5   51.46    2.61
   3  10  -3   28.88    2.79
   3  10  -2   94.40    5.33
   3  10   2    1.67    0.81
   3  10   3   74.23    3.55
   4 -11  -2   54.09    2.90
   4 -11  -1   14.56    1.70
   4 -11  -1   14.68    1.52
   4 -11   0   29.38    2.35
   4 -11   0   32.12    2.59
   4 -11   1   96.26    4.81
   4 -11   1   98.53    4.93
   4 -11   2   15.78    1.90
   4 -11   2   12.89    1.81
   4 -11   3   82.05    4.21
   4 -11   3   81.91    4.47
   4 -11   3   83.43    4.39
   4 -11   4   24.70    1.99
   4 -11   4   25.23    2.27
   4 -11   4   22.45    1.99
   4 -11   5   16.48    1.62
   4 -10  -4    2.28    0.85
   4 -10  -3   -0.67    1.03
   4 -10  -3   -0.15    0.67
   4 -10  -2   31.27    2.76
   4 -10  -2   27.40    2.69
   4 -10  -2   32.40    3.11
   4 -10  -1   76.26    5.05
   4 -10  -1   81.80    5.65
   4 -10  -1   82.28    5.24
   4 -10  -1   77.95    5.35
   4 -10   0  188.27    8.65
   4 -10   0  173.02    8.71
   4 -10   0  180.71    8.76
   4 -10   0  165.24    8.27
   4 -10   1  110.53    6.96
   4 -10   1  113.67    6.94
   4 -10   2    8.33    1.95
   4 -10   2   12.05    1.82
   4 -10   2   11.82    2.29
   4 -10   3  126.55    6.92
   4 -10   3  136.30    7.26
   4 -10   3  124.65    7.02
   4 -10   3  118.82    5.92
   4 -10   4    1.00    0.75
   4 -10   4    0.79    0.58
   4 -10   4    0.29    0.87
   4 -10   4    1.78    1.04
   4 -10   5   68.73    4.85
   4 -10   5   57.37    4.26
   4 -10   5   57.87    3.55
   4 -10   5   57.59    4.19
   4 -10   5   52.95    4.22
   4 -10   6    3.58    1.14
   4 -10   6    3.09    1.12
   4 -10   6    3.05    0.85
   4 -10   6    0.58    0.46
   4 -10   7   79.91    4.51
   4 -10   7   84.48    4.00
   4 -10   8   -0.20    0.47
   4  -9  -7    7.37    1.13
   4  -9  -6   10.60    1.39
   4  -9  -6   16.39    1.98
   4  -9  -5   11.67    1.87
   4  -9  -4  337.08    9.21
   4  -9  -4  394.66   11.18
   4  -9  -3  175.63    7.93
   4  -9  -3  200.31    8.93
   4  -9  -3  177.11    8.63
   4  -9  -3  175.61    8.14
   4  -9  -2   55.39    4.63
   4  -9  -2   51.49    4.62
   4  -9  -2   41.83    4.36
   4  -9  -2   44.89    4.28
   4  -9  -1  105.96    7.65
   4  -9  -1  105.82    7.12
   4  -9  -1   90.25    7.16
   4  -9  -1  110.53    7.35
   4  -9  -1  111.67    7.58
   4  -9  -1  108.58    6.73
   4  -9   0   94.73    7.46
   4  -9   0  102.79    7.34
   4  -9   0   97.42    7.54
   4  -9   0   88.96    6.91
   4  -9   0   97.93    7.36
   4  -9   0  100.72    6.44
   4  -9   1   65.63    6.19
   4  -9   1   54.69    5.75
   4  -9   1   55.78    4.62
   4  -9   1   46.71    5.15
   4  -9   1   54.75    5.46
   4  -9   1   56.88    5.64
   4  -9   1   60.55    4.92
   4  -9   2  189.35    8.80
   4  -9   2  174.70   10.23
   4  -9   2  177.81   10.19
   4  -9   2  174.19    7.96
   4  -9   3  367.29   14.40
   4  -9   3  355.35   14.90
   4  -9   3  312.74   14.54
   4  -9   3  362.93   12.58
   4  -9   3  323.90   14.56
   4  -9   3  325.52   14.42
   4  -9   3  370.29   15.34
   4  -9   3  320.62   14.57
   4  -9   4   44.14    4.84
   4  -9   4   42.91    4.63
   4  -9   4   41.71    4.00
   4  -9   4   40.26    4.10
   4  -9   4   37.87    4.40
   4  -9   5  321.72   13.45
   4  -9   5  300.84   12.71
   4  -9   5  300.22   12.49
   4  -9   5  330.50   13.57
   4  -9   5  324.25   11.99
   4  -9   6   21.19    3.06
   4  -9   6   20.22    3.00
   4  -9   6   18.12    2.65
   4  -9   6   21.77    2.33
   4  -9   6   21.78    2.79
   4  -9   7   94.25    5.85
   4  -9   7   98.36    5.02
   4  -9   7   92.28    5.67
   4  -9   7   96.03    5.93
   4  -9   8    1.55    0.78
   4  -9   8    3.00    1.12
   4  -9   9  140.64    5.39
   4  -9   9  144.65    6.12
   4  -9   9  145.08    6.18
   4  -9  10   11.46    1.38
   4  -8  -9    5.14    0.92
   4  -8  -8   16.25    2.03
   4  -8  -7   10.02    1.89
   4  -8  -7   10.41    1.87
   4  -8  -6   54.04    4.65
   4  -8  -6   57.52    4.75
   4  -8  -5   11.34    2.29
   4  -8  -5   12.00    2.35
   4  -8  -4  168.88    9.32
   4  -8  -4  153.15    8.74
   4  -8  -4  173.38    8.77
   4  -8  -3    0.81    0.86
   4  -8  -3    1.05    1.17
   4  -8  -3    0.81    1.14
   4  -8  -3    2.11    1.29
   4  -8  -3    1.07    0.85
   4  -8  -3    1.09    1.02
   4  -8  -2  148.47    9.21
   4  -8  -2  155.39    9.03
   4  -8  -2  160.26    8.23
   4  -8  -2  152.17    9.12
   4  -8  -2  133.99    8.54
   4  -8  -2  147.62    8.01
   4  -8  -2  149.35    8.18
   4  -8  -2  148.72    9.34
   4  -8  -2  150.28    9.70
   4  -8  -2  154.53    9.82
   4  -8  -1   58.85    5.53
   4  -8  -1   50.95    5.52
   4  -8  -1   50.66    5.23
   4  -8  -1   56.14    5.98
   4  -8  -1   46.49    5.25
   4  -8  -1   45.86    5.51
   4  -8   0   20.82    3.73
   4  -8   0   11.31    2.87
   4  -8   0   21.62    3.57
   4  -8   0   26.32    3.75
   4  -8   0   21.96    3.87
   4  -8   0   15.76    3.24
   4  -8   0   17.61    3.51
   4  -8   1  268.92   13.78
   4  -8   1  283.95   14.59
   4  -8   1  298.20   14.12
   4  -8   1  308.76   12.02
   4  -8   1  308.75   13.40
   4  -8   1  264.10   14.09
   4  -8   1  289.66   14.52
   4  -8   1  300.10   14.19
   4  -8   2   15.70    2.99
   4  -8   2   15.31    2.57
   4  -8   2   13.86    2.93
   4  -8   2    8.63    2.42
   4  -8   2   19.63    3.62
   4  -8   2   15.23    2.81
   4  -8   3   79.51    6.86
   4  -8   3   87.52    7.61
   4  -8   3   79.70    6.32
   4  -8   3   76.61    7.20
   4  -8   3   92.93    7.84
   4  -8   3   90.34    7.67
   4  -8   3   79.05    7.15
   4  -8   3   98.53    7.52
   4  -8   3   66.93    6.67
   4  -8   3   92.06    7.38
   4  -8   3   89.36    6.52
   4  -8   4  174.71   10.19
   4  -8   4  176.80   10.10
   4  -8   4  192.84   10.75
   4  -8   4  170.54   10.64
   4  -8   4  199.17   11.56
   4  -8   4  172.58   10.77
   4  -8   4  168.45   10.56
   4  -8   4  178.87   10.59
   4  -8   4  187.91    9.77
   4  -8   4  182.11   11.08
   4  -8   4  171.15   10.35
   4  -8   5  131.22    8.35
   4  -8   5  118.78    8.41
   4  -8   5  124.94    8.84
   4  -8   5  121.37    8.27
   4  -8   5  135.44    9.27
   4  -8   5  133.89    8.96
   4  -8   5  121.00    7.87
   4  -8   5  132.54    7.25
   4  -8   5  124.59    8.04
   4  -8   6   31.12    3.83
   4  -8   6   27.27    3.85
   4  -8   6   30.65    3.80
   4  -8   6   27.94    4.01
   4  -8   6   26.81    3.64
   4  -8   6   25.86    3.19
   4  -8   6   28.07    3.57
   4  -8   6   34.10    4.48
   4  -8   7  126.23    7.50
   4  -8   7  126.18    8.00
   4  -8   7  121.55    7.57
   4  -8   7  138.37    8.30
   4  -8   7  123.88    6.27
   4  -8   7  137.66    8.43
   4  -8   7  123.42    7.08
   4  -8   7  126.55    7.04
   4  -8   8    8.82    1.97
   4  -8   8   12.88    2.19
   4  -8   8    8.60    1.59
   4  -8   8    8.11    1.90
   4  -8   9  115.28    5.37
   4  -8   9  111.68    6.40
   4  -8   9  113.53    6.15
   4  -8  10   -0.17    0.37
   4  -8  10   17.46    2.13
   4  -8  11  275.99    8.05
   4  -7 -10    3.85    0.83
   4  -7 -10    3.54    0.86
   4  -7 -10    6.16    1.10
   4  -7  -9   17.04    2.09
   4  -7  -8  353.97   12.18
   4  -7  -7    8.56    2.11
   4  -7  -7    6.49    1.71
   4  -7  -6  311.45   13.72
   4  -7  -6  296.73   12.09
   4  -7  -5   11.23    2.29
   4  -7  -5    7.19    2.08
   4  -7  -5    4.27    1.95
   4  -7  -5    7.05    2.09
   4  -7  -4   19.56    3.10
   4  -7  -4   17.71    2.87
   4  -7  -4   16.50    3.28
   4  -7  -4   17.40    3.48
   4  -7  -4   14.57    2.73
   4  -7  -4   22.77    3.52
   4  -7  -4   16.60    2.48
   4  -7  -4   16.56    3.05
   4  -7  -3    3.05    1.46
   4  -7  -3    2.58    1.29
   4  -7  -3    2.22    1.44
   4  -7  -3    2.78    1.19
   4  -7  -3    1.67    1.40
   4  -7  -3    0.76    0.98
   4  -7  -3    3.54    1.45
   4  -7  -3    2.88    1.25
   4  -7  -3    2.27    1.36
   4  -7  -2   87.82    7.56
   4  -7  -2   88.45    6.58
   4  -7  -2  103.10    8.25
   4  -7  -2   97.23    7.64
   4  -7  -2   90.11    7.27
   4  -7  -2   90.08    6.90
   4  -7  -2   93.63    7.73
   4  -7  -2  102.62    7.71
   4  -7  -2   94.13    7.79
   4  -7  -2   92.04    6.62
   4  -7  -2   96.90    7.00
   4  -7  -2   92.86    7.73
   4  -7  -1  178.47   10.71
   4  -7  -1  167.86    9.04
   4  -7  -1  193.00   11.20
   4  -7  -1  177.35   10.29
   4  -7  -1  182.44   11.21
   4  -7  -1  189.46    9.61
   4  -7  -1  182.52   11.18
   4  -7  -1  185.43   10.65
   4  -7  -1  193.23   11.53
   4  -7  -1  176.95    8.98
   4  -7  -1  185.92   11.04
   4  -7   0  208.59   11.36
   4  -7   0  242.66   12.27
   4  -7   0  220.89   12.48
   4  -7   0  216.92   12.50
   4  -7   0  235.87   12.06
   4  -7   0  229.96   10.49
   4  -7   0  233.08   12.35
   4  -7   0  219.32   12.54
   4  -7   1   70.71    6.39
   4  -7   1   75.71    6.63
   4  -7   1   57.52    5.28
   4  -7   1   72.77    6.38
   4  -7   1   71.22    5.75
   4  -7   1   58.99    6.37
   4  -7   1   63.69    6.53
   4  -7   1   61.20    6.19
   4  -7   1   71.06    6.91
   4  -7   1   69.67    6.59
   4  -7   2  737.32   23.44
   4  -7   2  678.62   21.43
   4  -7   2  674.27   23.46
   4  -7   2  724.12   23.60
   4  -7   2  647.63   23.57
   4  -7   2  694.67   22.83
   4  -7   3  145.31    9.42
   4  -7   3  130.20    9.19
   4  -7   3  139.02    9.75
   4  -7   3  130.07    8.73
   4  -7   3  145.16    9.53
   4  -7   3  147.53    8.84
   4  -7   3  154.52   10.11
   4  -7   3  128.93    9.43
   4  -7   3  133.75    9.64
   4  -7   3  128.13    8.72
   4  -7   3  139.28    9.41
   4  -7   4   56.59    6.04
   4  -7   4   67.45    6.10
   4  -7   4   72.99    6.48
   4  -7   4   73.30    6.93
   4  -7   4   76.63    5.73
   4  -7   4   71.09    6.82
   4  -7   4   59.75    6.03
   4  -7   4   65.65    6.37
   4  -7   4   69.76    6.10
   4  -7   4   61.16    4.94
   4  -7   4   68.33    6.77
   4  -7   4   58.11    6.34
   4  -7   4   63.73    6.26
   4  -7   4   79.57    6.60
   4  -7   4   61.86    6.37
   4  -7   5  214.85    9.76
   4  -7   5  203.46   11.63
   4  -7   5  193.05   10.63
   4  -7   5  192.15   10.92
   4  -7   5  216.14   12.20
   4  -7   5  197.49   10.69
   4  -7   5  196.10   10.70
   4  -7   5  183.45   11.14
   4  -7   5  194.99   10.11
   4  -7   5  215.44   11.68
   4  -7   5  216.69   10.34
   4  -7   5  183.37   10.64
   4  -7   6   75.31    6.23
   4  -7   6   81.65    7.01
   4  -7   6   74.25    7.04
   4  -7   6   85.94    6.39
   4  -7   6   68.86    6.48
   4  -7   6   74.30    5.58
   4  -7   6   71.91    6.09
   4  -7   6   73.16    6.08
   4  -7   6   81.52    6.27
   4  -7   6   75.91    6.50
   4  -7   7  241.42   12.49
   4  -7   7  242.40   11.13
   4  -7   7  249.60   11.47
   4  -7   7  221.57   10.15
   4  -7   7  229.05   10.92
   4  -7   7  259.40   12.30
   4  -7   7  253.69   10.82
   4  -7   7  262.00   12.46
   4  -7   7  221.21   11.11
   4  -7   7  253.20   12.75
   4  -7   8   13.81    2.38
   4  -7   8   21.92    3.23
   4  -7   8   19.14    2.96
   4  -7   8   16.62    2.55
   4  -7   8   16.48    2.74
   4  -7   8   13.82    2.50
   4  -7   8   15.33    2.94
   4  -7   9  584.77   18.45
   4  -7   9  578.41   18.02
   4  -7   9  608.16   17.72
   4  -7   9  597.52   18.67
   4  -7   9  636.40   18.44
   4  -7   9  612.80   19.01
   4  -7  10   25.43    3.01
   4  -7  10   25.17    2.84
   4  -7  10   23.98    2.92
   4  -7  10   23.49    2.70
   4  -7  11  197.25    7.59
   4  -7  11  180.81    7.24
   4  -7  11  181.80    7.05
   4  -7  11  195.14    7.82
   4  -6 -11   19.37    1.77
   4  -6 -11   20.73    1.97
   4  -6 -11   17.61    1.86
   4  -6 -10   13.00    1.99
   4  -6 -10   13.12    2.11
   4  -6  -9    5.32    1.52
   4  -6  -9    0.22    0.23
   4  -6  -8    7.40    1.88
   4  -6  -8    8.47    2.20
   4  -6  -8    5.65    1.46
   4  -6  -7  322.11   13.50
   4  -6  -7  287.11   11.33
   4  -6  -6  107.36    7.52
   4  -6  -6   98.28    7.60
   4  -6  -6  105.35    7.42
   4  -6  -6   98.25    8.31
   4  -6  -6   95.48    6.12
   4  -6  -6  102.69    7.99
   4  -6  -5   71.28    6.71
   4  -6  -5   83.65    6.51
   4  -6  -5   66.71    5.46
   4  -6  -5   89.84    6.94
   4  -6  -5   69.38    6.57
   4  -6  -5   72.89    6.73
   4  -6  -4  472.63   17.98
   4  -6  -4  439.08   17.69
   4  -6  -4  468.42   18.97
   4  -6  -4  461.36   16.85
   4  -6  -4  516.72   17.72
   4  -6  -4  453.23   18.52
   4  -6  -4  462.61   16.51
   4  -6  -4  462.15   19.42
   4  -6  -4  464.34   17.60
   4  -6  -4  474.00   17.40
   4  -6  -3    9.89    2.55
   4  -6  -3   10.58    2.68
   4  -6  -3    7.11    2.33
   4  -6  -3   10.51    2.10
   4  -6  -3   11.99    2.59
   4  -6  -3   11.55    2.61
   4  -6  -3   10.34    2.44
   4  -6  -3   11.22    2.50
   4  -6  -3   10.28    2.73
   4  -6  -3    9.47    2.46
   4  -6  -3   13.09    2.52
   4  -6  -2  278.42   14.01
   4  -6  -2  306.59   12.49
   4  -6  -2  314.14   13.84
   4  -6  -2  299.47   12.72
   4  -6  -2  279.03   12.63
   4  -6  -2  292.28   13.65
   4  -6  -2  309.16   14.33
   4  -6  -2  260.56   13.37
   4  -6  -2  276.44   12.41
   4  -6  -2  296.20   14.09
   4  -6  -2  281.11   13.95
   4  -6  -1    1.03    1.21
   4  -6  -1    1.82    1.18
   4  -6  -1    0.66    0.79
   4  -6  -1    0.83    1.16
   4  -6  -1   -0.50    1.19
   4  -6  -1    1.52    1.52
   4  -6  -1    0.94    1.33
   4  -6  -1    1.45    0.94
   4  -6  -1    0.96    1.14
   4  -6  -1    2.09    1.28
   4  -6  -1    4.58    1.75
   4  -6  -1    0.99    1.17
   4  -6   0  118.15    7.41
   4  -6   0  107.88    8.33
   4  -6   0  104.66    7.67
   4  -6   0  114.23    8.55
   4  -6   0  114.47    8.14
   4  -6   0  113.69    6.65
   4  -6   0  123.01    8.34
   4  -6   0  107.70    8.35
   4  -6   0  113.53    7.91
   4  -6   1   48.03    5.28
   4  -6   1   45.64    4.73
   4  -6   1   55.89    5.52
   4  -6   1   52.66    5.82
   4  -6   1   52.56    5.49
   4  -6   1   53.12    5.33
   4  -6   1   58.38    5.30
   4  -6   1   51.26    5.66
   4  -6   1   54.89    5.56
   4  -6   1   49.14    5.58
   4  -6   2   81.17    6.67
   4  -6   2   74.63    6.57
   4  -6   2   79.45    6.93
   4  -6   2   81.92    7.33
   4  -6   2   76.97    6.63
   4  -6   2   77.97    6.61
   4  -6   2   81.32    6.33
   4  -6   2   76.14    6.95
   4  -6   2   73.31    6.52
   4  -6   2   91.74    7.41
   4  -6   2   89.88    7.49
   4  -6   3  343.62   13.05
   4  -6   3  356.28   15.16
   4  -6   3  377.72   16.08
   4  -6   3  370.27   13.59
   4  -6   3  365.27   15.39
   4  -6   3  359.57   15.37
   4  -6   3  344.60   14.53
   4  -6   3  372.31   15.76
   4  -6   3  387.11   16.39
   4  -6   3  353.10   15.97
   4  -6   3  339.92   15.56
   4  -6   3  346.40   15.61
   4  -6   3  361.86   15.55
   4  -6   3  359.01   14.65
   4  -6   4  219.18   11.73
   4  -6   4  224.82   11.58
   4  -6   4  211.87   11.95
   4  -6   4  225.89   11.85
   4  -6   4  237.82   12.41
   4  -6   4  260.79   13.25
   4  -6   4  229.32   10.71
   4  -6   4  236.81   12.37
   4  -6   4  242.23   11.67
   4  -6   4  248.40   10.85
   4  -6   4  242.64   12.70
   4  -6   4  224.74   12.26
   4  -6   5  393.45   15.36
   4  -6   5  400.61   16.38
   4  -6   5  369.10   15.45
   4  -6   5  396.13   14.71
   4  -6   5  382.42   16.54
   4  -6   5  353.15   15.65
   4  -6   5  368.61   15.85
   4  -6   5  388.31   15.00
   4  -6   5  405.28   17.24
   4  -6   5  403.92   15.67
   4  -6   6  737.63   22.65
   4  -6   6  725.48   24.81
   4  -6   6  783.77   23.02
   4  -6   6  752.60   24.22
   4  -6   6  768.52   25.13
   4  -6   6  779.42   23.41
   4  -6   6  725.40   23.27
   4  -6   6  734.80   22.86
   4  -6   6  737.22   24.53
   4  -6   6  770.59   22.59
   4  -6   6  698.94   23.64
   4  -6   7   17.46    3.24
   4  -6   7   16.46    3.12
   4  -6   7   15.92    3.19
   4  -6   7   15.48    2.35
   4  -6   7   17.48    2.91
   4  -6   7   15.32    2.52
   4  -6   7   10.30    2.48
   4  -6   7   17.75    3.02
   4  -6   7   15.29    2.73
   4  -6   8    2.51    1.47
   4  -6   8    3.76    1.44
   4  -6   8    1.95    1.03
   4  -6   8    1.22    0.96
   4  -6   8    0.85    1.00
   4  -6   8    2.95    1.25
   4  -6   9  215.19   10.44
   4  -6   9  225.04   10.55
   4  -6   9  214.91   10.74
   4  -6   9  213.23   10.67
   4  -6   9  244.13   11.01
   4  -6   9  235.69    9.74
   4  -6   9  212.48    9.94
   4  -6  10    0.98    0.91
   4  -6  10    0.55    0.41
   4  -6  10    3.46    1.38
   4  -6  10    3.07    1.09
   4  -6  11  106.94    5.83
   4  -6  11  113.86    6.22
   4  -6  11  107.63    5.55
   4  -6  12   11.71    1.69
   4  -6  12   11.86    1.71
   4  -5 -12   20.57    1.86
   4  -5 -11    4.17    1.21
   4  -5 -11    3.59    1.04
   4  -5 -10   64.30    4.67
   4  -5  -9  102.75    5.95
   4  -5  -9  113.62    6.96
   4  -5  -9  106.84    7.42
   4  -5  -8  442.19   15.76
   4  -5  -8  429.81   16.94
   4  -5  -8  427.13   14.49
   4  -5  -8  440.71   17.63
   4  -5  -7   18.71    2.94
   4  -5  -7   15.12    3.01
   4  -5  -7   19.98    3.87
   4  -5  -7   20.28    2.87
   4  -5  -6   93.74    7.91
   4  -5  -6  113.38    8.03
   4  -5  -6  109.02    7.19
   4  -5  -6  100.05    8.50
   4  -5  -6  111.89    6.76
   4  -5  -6   95.46    7.66
   4  -5  -5  147.54    9.60
   4  -5  -5  172.02   10.38
   4  -5  -5  151.72    8.31
   4  -5  -5  143.38    8.94
   4  -5  -5  164.55    8.76
   4  -5  -5  154.63   10.50
   4  -5  -5  158.26    9.95
   4  -5  -4 1094.27   29.00
   4  -5  -4 1091.45   29.37
   4  -5  -4 1055.03   30.07
   4  -5  -4 1079.43   30.76
   4  -5  -4 1071.23   29.59
   4  -5  -4 1080.14   29.10
   4  -5  -4 1074.57   30.91
   4  -5  -4 1077.94   27.65
   4  -5  -3    5.17    1.77
   4  -5  -3    7.90    2.14
   4  -5  -3    2.08    1.97
   4  -5  -3    2.80    1.17
   4  -5  -3    2.02    1.52
   4  -5  -3    6.91    1.68
   4  -5  -3    4.25    1.80
   4  -5  -3    2.43    1.49
   4  -5  -3    2.32    1.48
   4  -5  -2  252.19   11.56
   4  -5  -2  246.24   10.33
   4  -5  -2  196.80   11.09
   4  -5  -2  237.44   10.76
   4  -5  -2  204.84   10.42
   4  -5  -2  209.79   10.95
   4  -5  -2  194.13   10.98
   4  -5  -2  226.07   11.42
   4  -5  -2  247.32   12.37
   4  -5  -2  222.22   10.71
   4  -5  -2  224.70   11.69
   4  -5  -1  103.02    7.29
   4  -5  -1  110.29    6.40
   4  -5  -1  107.98    6.58
   4  -5  -1  106.85    6.67
   4  -5  -1  100.71    7.30
   4  -5  -1  106.73    6.81
   4  -5  -1  103.96    7.70
   4  -5  -1  112.08    8.03
   4  -5  -1  101.40    7.48
   4  -5  -1   87.87    7.06
   4  -5  -1   92.42    6.37
   4  -5   0  247.37   12.21
   4  -5   0  225.29   11.46
   4  -5   0  266.94   11.18
   4  -5   0  253.29   11.04
   4  -5   0  246.01   11.53
   4  -5   0  222.00   10.83
   4  -5   0  237.12   12.03
   4  -5   0  243.26   12.14
   4  -5   0  250.81   11.79
   4  -5   0  247.47    9.59
   4  -5   1   90.38    6.84
   4  -5   1   97.54    6.60
   4  -5   1   96.50    7.07
   4  -5   1   90.85    6.74
   4  -5   1   94.26    6.56
   4  -5   1   88.35    6.86
   4  -5   1  102.48    7.16
   4  -5   2  454.15   15.17
   4  -5   2  439.22   16.86
   4  -5   2  434.80   16.68
   4  -5   2  450.36   16.80
   4  -5   2  467.26   15.10
   4  -5   2  436.81   14.73
   4  -5   2  449.15   16.48
   4  -5   2  442.03   17.25
   4  -5   2  433.88   15.80
   4  -5   2  437.63   16.52
   4  -5   2  447.50   16.85
   4  -5   2  498.72   17.74
   4  -5   2  443.13   16.63
   4  -5   2  455.07   15.40
   4  -5   2  424.36   15.70
   4  -5   2  447.72   17.37
   4  -5   2  456.72   17.19
   4  -5   3   70.48    5.43
   4  -5   3   66.95    6.03
   4  -5   3   74.57    6.46
   4  -5   3   78.64    6.20
   4  -5   3   80.43    6.05
   4  -5   3   71.99    6.18
   4  -5   3   66.65    6.03
   4  -5   3   62.25    5.53
   4  -5   3   72.72    6.28
   4  -5   3   70.79    5.47
   4  -5   3   70.21    6.31
   4  -5   3   66.89    6.07
   4  -5   3   71.36    5.50
   4  -5   3   80.30    6.71
   4  -5   4  250.85   11.26
   4  -5   4  237.18   11.08
   4  -5   4  249.65   12.15
   4  -5   4  241.62   11.95
   4  -5   4  240.56   12.14
   4  -5   4  267.59   11.39
   4  -5   4  267.25   11.39
   4  -5   4  239.58   12.24
   4  -5   4  245.01   11.10
   4  -5   4  228.22   11.89
   4  -5   4  231.80   11.63
   4  -5   4  254.34   11.68
   4  -5   5  283.44   12.15
   4  -5   5  278.70   12.97
   4  -5   5  292.27   12.98
   4  -5   5  305.23   12.70
   4  -5   5  283.86   12.97
   4  -5   5  296.51   13.89
   4  -5   5  298.66   12.40
   4  -5   5  306.85   14.01
   4  -5   5  294.44   12.53
   4  -5   5  313.74   12.18
   4  -5   5  309.52   12.95
   4  -5   5  280.60   13.36
   4  -5   5  297.41   12.88
   4  -5   6  113.89    8.30
   4  -5   6  125.31    7.32
   4  -5   6  113.75    7.95
   4  -5   6  118.75    7.41
   4  -5   6  126.63    7.78
   4  -5   6  121.02    7.81
   4  -5   6  124.85    7.70
   4  -5   6  128.98    8.72
   4  -5   6  120.50    7.82
   4  -5   6  119.41    7.44
   4  -5   6  113.86    7.74
   4  -5   6  116.34    8.67
   4  -5   6  113.63    7.57
   4  -5   6  123.22    6.79
   4  -5   6  124.41    7.76
   4  -5   6  126.06    8.73
   4  -5   7   93.35    6.34
   4  -5   7  108.99    7.62
   4  -5   7  110.06    7.37
   4  -5   7  113.34    7.63
   4  -5   7  111.82    7.92
   4  -5   7  110.13    7.22
   4  -5   7  106.57    6.60
   4  -5   7  106.86    7.62
   4  -5   7  107.92    6.71
   4  -5   7  117.47    8.65
   4  -5   7  106.91    7.37
   4  -5   7  110.17    6.69
   4  -5   7  122.97    8.47
   4  -5   8   13.44    2.69
   4  -5   8   20.13    3.30
   4  -5   8   17.66    2.97
   4  -5   8   14.73    2.77
   4  -5   8   20.05    2.87
   4  -5   8   14.06    2.70
   4  -5   8   28.95    3.17
   4  -5   8   16.93    2.87
   4  -5   8   23.01    3.63
   4  -5   8   20.41    3.17
   4  -5   9  241.67   11.67
   4  -5   9  220.82   10.08
   4  -5   9  202.77   10.19
   4  -5   9  223.09   10.66
   4  -5   9  225.15   10.95
   4  -5   9  218.96   10.85
   4  -5   9  185.94    8.90
   4  -5   9  234.02   10.80
   4  -5  10    1.34    0.94
   4  -5  10    0.67    0.80
   4  -5  10    0.93    0.81
   4  -5  10    0.33    0.79
   4  -5  10    0.38    0.90
   4  -5  10   -0.36    1.02
   4  -5  11  205.65    8.75
   4  -5  11  196.28    8.37
   4  -5  11  209.81    8.67
   4  -5  11  195.35    8.92
   4  -5  11  200.02    8.96
   4  -5  12    3.12    1.03
   4  -5  12    1.96    0.95
   4  -5  12    2.49    1.03
   4  -5  13  235.92    7.42
   4  -5  13  243.53    7.32
   4  -4 -12   67.03    4.32
   4  -4 -12   55.27    3.21
   4  -4 -12   61.55    3.58
   4  -4 -12   66.66    4.07
   4  -4 -12   57.01    3.07
   4  -4 -11   56.29    4.46
   4  -4 -11   47.96    4.22
   4  -4 -11   55.76    4.71
   4  -4 -11   51.41    3.94
   4  -4 -10  118.44    7.89
   4  -4 -10  130.71    7.76
   4  -4  -9   45.60    4.77
   4  -4  -8  128.28    9.26
   4  -4  -8  126.57    8.79
   4  -4  -8  106.29    7.65
   4  -4  -8  118.03    8.76
   4  -4  -7   16.30    3.61
   4  -4  -7   12.33    2.64
   4  -4  -7   15.99    3.20
   4  -4  -7   12.40    2.73
   4  -4  -6  292.87   14.46
   4  -4  -6  269.11   12.32
   4  -4  -6  263.42   12.79
   4  -4  -5   42.66    4.99
   4  -4  -5   53.05    5.23
   4  -4  -5   58.40    6.16
   4  -4  -5   45.94    4.69
   4  -4  -5   50.11    4.71
   4  -4  -5   41.69    4.52
   4  -4  -5   45.81    4.96
   4  -4  -5   49.00    4.46
   4  -4  -4  353.12   14.91
   4  -4  -4  364.83   14.21
   4  -4  -4  347.79   15.46
   4  -4  -4  388.00   14.56
   4  -4  -4  372.47   14.04
   4  -4  -4  372.03   13.82
   4  -4  -4  367.96   13.32
   4  -4  -4  346.17   14.74
   4  -4  -4  354.87   13.53
   4  -4  -3   52.51    4.80
   4  -4  -3   43.56    4.55
   4  -4  -3   53.92    4.82
   4  -4  -3   50.44    4.53
   4  -4  -3   53.01    5.09
   4  -4  -3   42.07    4.64
   4  -4  -2  120.10    7.56
   4  -4  -2  116.64    7.30
   4  -4  -2  114.24    7.51
   4  -4  -2  109.48    7.69
   4  -4  -2  121.85    7.48
   4  -4  -2  113.92    7.27
   4  -4  -1   46.27    4.48
   4  -4  -1   41.69    4.46
   4  -4  -1   44.02    4.52
   4  -4  -1   44.19    4.41
   4  -4  -1   51.99    3.93
   4  -4  -1   44.83    4.42
   4  -4   0  611.71   19.14
   4  -4   0  618.06   19.22
   4  -4   0  620.27   16.15
   4  -4   0  615.76   19.78
   4  -4   0  608.45   19.03
   4  -4   0  610.40   19.12
   4  -4   1   17.63    2.62
   4  -4   2  670.23   20.28
   4  -4   2  656.09   20.95
   4  -4   2  695.38   20.57
   4  -4   2  686.83   20.23
   4  -4   2  668.96   20.95
   4  -4   2  675.37   20.68
   4  -4   2  688.21   19.02
   4  -4   2  685.80   20.37
   4  -4   3  463.07   15.12
   4  -4   3  445.91   15.91
   4  -4   3  448.31   16.52
   4  -4   3  459.79   16.30
   4  -4   3  454.36   15.16
   4  -4   3  440.45   14.99
   4  -4   3  433.84   15.80
   4  -4   3  434.41   15.56
   4  -4   3  449.59   16.31
   4  -4   3  446.12   14.71
   4  -4   3  416.91   15.22
   4  -4   4   81.31    5.64
   4  -4   4   86.72    6.38
   4  -4   4   84.57    6.13
   4  -4   4   83.80    6.64
   4  -4   4   84.42    6.68
   4  -4   4   84.32    6.36
   4  -4   4   84.48    6.04
   4  -4   4   72.96    5.72
   4  -4   4   89.47    6.82
   4  -4   4   89.73    6.19
   4  -4   4   86.21    6.11
   4  -4   4   87.79    6.16
   4  -4   4   88.37    5.91
   4  -4   5  439.10   14.52
   4  -4   5  423.36   15.83
   4  -4   5  402.48   15.18
   4  -4   5  450.93   14.73
   4  -4   5  457.84   16.12
   4  -4   5  446.57   16.77
   4  -4   5  442.43   16.12
   4  -4   5  451.88   15.67
   4  -4   5  462.86   17.11
   4  -4   5  458.20   15.96
   4  -4   5  448.69   14.43
   4  -4   5  461.52   16.19
   4  -4   5  439.17   15.89
   4  -4   5  438.95   15.48
   4  -4   5  422.18   14.95
   4  -4   6   85.34    5.68
   4  -4   6   79.70    6.13
   4  -4   6   79.19    5.78
   4  -4   6   71.95    6.18
   4  -4   6   73.30    6.14
   4  -4   6   78.58    5.81
   4  -4   6   86.91    6.46
   4  -4   6   77.53    5.64
   4  -4   6   77.85    6.56
   4  -4   6   95.01    6.97
   4  -4   6   82.81    6.66
   4  -4   6   81.79    6.37
   4  -4   6   74.27    5.75
   4  -4   6   80.87    6.01
   4  -4   6   86.74    7.10
   4  -4   7  553.33   20.20
   4  -4   7  543.93   18.87
   4  -4   7  551.76   19.04
   4  -4   7  579.31   20.19
   4  -4   7  549.58   17.54
   4  -4   7  555.75   18.51
   4  -4   7  507.27   17.60
   4  -4   7  566.70   18.46
   4  -4   7  560.87   19.47
   4  -4   7  504.18   18.58
   4  -4   7  570.09   18.43
   4  -4   7  516.13   18.11
   4  -4   7  579.91   18.05
   4  -4   7  582.88   17.67
   4  -4   8  443.83   16.00
   4  -4   8  480.63   17.43
   4  -4   8  439.75   16.39
   4  -4   8  484.25   18.21
   4  -4   8  490.80   18.24
   4  -4   8  437.79   16.41
   4  -4   8  456.87   16.03
   4  -4   8  456.58   16.36
   4  -4   8  446.81   15.53
   4  -4   8  439.41   17.16
   4  -4   8  471.59   16.84
   4  -4   8  469.92   16.23
   4  -4   8  512.00   16.62
   4  -4   8  447.14   16.21
   4  -4   9  344.14   13.24
   4  -4   9  358.55   14.07
   4  -4   9  334.64   13.53
   4  -4   9  347.77   14.96
   4  -4   9  364.67   15.22
   4  -4   9  344.87   14.20
   4  -4   9  362.29   14.77
   4  -4   9  340.02   13.46
   4  -4   9  347.14   13.74
   4  -4   9  348.53   13.88
   4  -4  10   68.43    5.45
   4  -4  10   65.78    5.35
   4  -4  10   62.10    5.00
   4  -4  10   75.98    5.88
   4  -4  10   69.92    5.55
   4  -4  10   72.09    5.89
   4  -4  11  180.52    8.84
   4  -4  11  197.36    9.21
   4  -4  11  196.32    8.95
   4  -4  11  183.22    9.19
   4  -4  11  198.90    9.12
   4  -4  11  198.31    9.29
   4  -4  12   21.68    2.61
   4  -4  12   14.63    2.15
   4  -4  12   16.06    2.26
   4  -4  12   14.38    2.20
   4  -4  13   96.36    4.70
   4  -4  13   96.42    4.60
   4  -4  13   96.36    4.77
   4  -3 -13    2.23    0.74
   4  -3 -13    2.34    0.65
   4  -3 -12   94.68    5.33
   4  -3 -12   90.67    5.66
   4  -3 -12   86.91    4.65
   4  -3 -11   33.66    3.93
   4  -3 -11   26.31    3.28
   4  -3 -10  217.69   11.28
   4  -3  -9  102.28    7.94
   4  -3  -9   96.00    7.41
   4  -3  -8  178.37   10.83
   4  -3  -8  156.46   10.29
   4  -3  -8  179.35   10.25
   4  -3  -7   41.91    5.14
   4  -3  -7   43.38    5.23
   4  -3  -7   45.43    5.15
   4  -3  -7   42.74    4.80
   4  -3  -6  166.54    8.97
   4  -3  -6  158.33    9.19
   4  -3  -6  160.85    9.60
   4  -3  -6  154.51    9.80
   4  -3  -6  170.24   10.43
   4  -3  -5   -0.30    0.71
   4  -3  -5    0.74    0.56
   4  -3  -5    0.40    0.74
   4  -3  -5    0.38    0.69
   4  -3  -5    0.47    0.50
   4  -3  -4  106.53    6.55
   4  -3  -4   92.93    6.91
   4  -3  -4  105.35    6.63
   4  -3  -4  112.90    7.89
   4  -3  -4   97.08    6.22
   4  -3  -4   88.32    6.42
   4  -3  -4  121.52    7.11
   4  -3  -4  110.23    6.56
   4  -3  -3  104.20    6.46
   4  -3  -3  102.83    6.65
   4  -3  -3  109.78    6.60
   4  -3  -3  101.41    6.49
   4  -3  -2  939.62   24.55
   4  -3  -2  936.58   25.85
   4  -3  -2  923.90   24.99
   4  -3  -2  917.22   24.29
   4  -3  -2  940.01   24.62
   4  -3  -1    6.55    1.59
   4  -3  -1    5.00    1.49
   4  -3  -1    5.44    1.53
   4  -3  -1    6.07    1.68
   4  -3  -1    7.12    1.71
   4  -3   0  361.49   13.21
   4  -3   0  386.16   11.24
   4  -3   0  374.04   13.44
   4  -3   0  374.17   10.59
   4  -3   0  381.39   13.41
   4  -3   0  392.08   13.99
   4  -3   0  352.60   13.08
   4  -3   1    1.69    0.85
   4  -3   1    1.78    0.82
   4  -3   2    2.49    1.10
   4  -3   2    1.56    0.94
   4  -3   2    1.55    0.82
   4  -3   2    4.07    1.39
   4  -3   2    2.78    1.14
   4  -3   3  184.59    8.88
   4  -3   3  186.50    9.01
   4  -3   3  184.67    8.91
   4  -3   3  211.90    9.14
   4  -3   3  208.41    9.73
   4  -3   4  442.72   14.66
   4  -3   4  482.43   15.87
   4  -3   4  467.38   15.40
   4  -3   4  441.83   15.07
   4  -3   4  460.83   16.43
   4  -3   4  496.96   16.07
   4  -3   4  453.52   15.43
   4  -3   4  453.61   15.23
   4  -3   4  456.30   16.36
   4  -3   4  490.64   15.74
   4  -3   4  452.32   15.97
   4  -3   4  408.90   14.82
   4  -3   4  465.75   15.59
   4  -3   5  280.03   12.06
   4  -3   5  265.10   11.14
   4  -3   5  251.51   10.69
   4  -3   5  282.55   11.23
   4  -3   5  275.25   11.04
   4  -3   5  278.20   11.39
   4  -3   5  247.50   11.79
   4  -3   5  278.23   11.72
   4  -3   5  265.05   11.49
   4  -3   5  257.33   11.43
   4  -3   5  256.09   12.21
   4  -3   5  271.86   11.49
   4  -3   5  266.78   12.00
   4  -3   5  270.82   11.76
   4  -3   5  259.03   11.31
   4  -3   5  273.04   10.74
   4  -3   6  353.54   13.10
   4  -3   6  350.13   12.83
   4  -3   6  350.85   13.87
   4  -3   6  340.09   14.67
   4  -3   6  377.91   13.23
   4  -3   6  376.61   13.07
   4  -3   6  371.21   12.81
   4  -3   6  340.48   13.76
   4  -3   6  377.22   13.58
   4  -3   7  220.61   10.44
   4  -3   7  188.89   10.63
   4  -3   7  217.80   11.29
   4  -3   7  208.69   10.16
   4  -3   7  207.88    9.92
   4  -3   7  216.19   10.84
   4  -3   7  208.39   10.57
   4  -3   7  218.46   11.76
   4  -3   7  208.94   10.27
   4  -3   7  206.64   10.19
   4  -3   7  200.10   10.62
   4  -3   7  196.80    9.29
   4  -3   7  207.38    9.87
   4  -3   8   26.52    3.83
   4  -3   8   31.50    3.69
   4  -3   8   26.85    3.64
   4  -3   8   29.28    3.58
   4  -3   8   23.96    3.30
   4  -3   8   28.81    4.03
   4  -3   8   25.63    4.05
   4  -3   8   30.29    4.16
   4  -3   8   28.96    3.74
   4  -3   8   28.60    3.63
   4  -3   8   27.12    3.73
   4  -3   8   30.49    4.16
   4  -3   8   27.61    3.80
   4  -3   8   32.31    4.28
   4  -3   8   31.85    4.07
   4  -3   8   35.55    3.93
   4  -3   9  204.12    9.65
   4  -3   9  197.13   10.42
   4  -3   9  208.28   11.17
   4  -3   9  221.77   11.99
   4  -3   9  204.62   11.29
   4  -3   9  213.51   11.49
   4  -3   9  199.04   10.18
   4  -3   9  195.86   10.16
   4  -3   9  212.09   11.35
   4  -3   9  212.07   10.80
   4  -3   9  186.24    8.91
   4  -3   9  200.51   10.50
   4  -3   9  203.38    9.78
   4  -3   9  210.05   10.54
   4  -3  10  153.66    9.30
   4  -3  10  147.94    8.44
   4  -3  10  146.62    9.13
   4  -3  10  139.36    8.37
   4  -3  10  152.39    8.57
   4  -3  10  142.89    9.03
   4  -3  10  149.25    8.05
   4  -3  10  146.10    8.51
   4  -3  10  152.28    8.71
   4  -3  11  137.93    7.39
   4  -3  11  149.81    7.80
   4  -3  11  139.40    7.80
   4  -3  11  152.82    8.33
   4  -3  11  153.80    8.88
   4  -3  11  148.28    8.12
   4  -3  11  148.86    7.81
   4  -3  12   15.66    2.37
   4  -3  12   14.94    2.28
   4  -3  12   15.14    2.20
   4  -3  12   16.49    2.16
   4  -3  12   13.04    2.10
   4  -3  13  214.79    7.43
   4  -3  13  220.26    7.86
   4  -3  13  210.72    7.32
   4  -2 -13   58.18    3.84
   4  -2 -12    1.19    1.09
   4  -2 -12    2.11    1.06
   4  -2 -11   47.56    4.36
   4  -2 -11   44.90    4.66
   4  -2 -11   41.39    4.51
   4  -2 -10  104.02    7.38
   4  -2 -10  107.69    7.75
   4  -2 -10  109.25    7.97
   4  -2  -9   54.48    5.91
   4  -2  -8  654.88   22.48
   4  -2  -8  642.71   22.28
   4  -2  -7    1.43    1.13
   4  -2  -7    1.76    1.48
   4  -2  -6  123.43    8.02
   4  -2  -6  123.26    7.79
   4  -2  -6  122.31    8.34
   4  -2  -6  131.58    8.46
   4  -2  -6  119.46    8.40
   4  -2  -5    1.49    0.97
   4  -2  -5    0.77    0.91
   4  -2  -5    0.82    0.75
   4  -2  -5    1.68    0.94
   4  -2  -5    0.84    0.79
   4  -2  -5    1.66    0.83
   4  -2  -5    0.85    0.91
   4  -2  -5    2.56    1.02
   4  -2  -4  292.73   11.22
   4  -2  -4  304.56   11.39
   4  -2  -4  291.27   12.95
   4  -2  -4  305.79   11.46
   4  -2  -3   27.90    3.24
   4  -2  -3   26.77    3.11
   4  -2  -3   32.03    3.33
   4  -2  -3   32.91    3.81
   4  -2  -3   27.42    3.13
   4  -2  -2  718.10   19.79
   4  -2  -2  693.70   19.57
   4  -2  -2  690.85   19.47
   4  -2  -2  720.90   20.18
   4  -2  -1   53.61    4.58
   4  -2  -1   61.21    3.46
   4  -2  -1   70.13    4.96
   4  -2  -1   58.98    4.58
   4  -2  -1   58.23    4.58
   4  -2  -1   57.60    4.71
   4  -2   0  684.79   19.53
   4  -2   0  681.77   16.94
   4  -2   0  674.01   19.05
   4  -2   0  651.57   18.76
   4  -2   0  654.46   18.89
   4  -2   0  691.54   19.19
   4  -2   1  685.90   17.79
   4  -2   2 1303.91   31.65
   4  -2   2 1287.03   30.99
   4  -2   2 1402.67   30.71
   4  -2   2 1310.48   31.13
   4  -2   2 1347.26   31.23
   4  -2   3   33.82    3.63
   4  -2   3   32.96    3.46
   4  -2   3   28.38    3.24
   4  -2   3   31.46    3.36
   4  -2   3   36.43    3.55
   4  -2   4  230.04    9.67
   4  -2   4  218.40    9.54
   4  -2   4  230.59    9.67
   4  -2   4  231.09   10.15
   4  -2   4  213.64    9.43
   4  -2   5    2.76    1.03
   4  -2   5    2.34    0.94
   4  -2   5    1.53    0.81
   4  -2   5    1.10    0.77
   4  -2   5    0.83    0.76
   4  -2   5    6.70    1.54
   4  -2   5    4.97    1.45
   4  -2   5    0.98    0.91
   4  -2   5   -0.39    1.03
   4  -2   5    7.22    1.59
   4  -2   5    2.81    1.10
   4  -2   5    1.04    0.82
   4  -2   6  124.89    6.75
   4  -2   6  128.87    7.59
   4  -2   6  125.57    6.79
   4  -2   6  118.19    7.08
   4  -2   6  129.27    8.20
   4  -2   6  140.35    8.28
   4  -2   6  125.41    7.17
   4  -2   6  145.29    8.86
   4  -2   6  126.30    8.08
   4  -2   6  132.18    8.24
   4  -2   6  119.89    7.43
   4  -2   6  136.76    7.60
   4  -2   6  122.79    7.55
   4  -2   6  137.67    8.86
   4  -2   6  136.16    7.98
   4  -2   6  145.30    8.40
   4  -2   7  147.81    8.53
   4  -2   7  157.98    9.39
   4  -2   7  160.30    7.79
   4  -2   7  151.45    8.51
   4  -2   7  160.44    8.25
   4  -2   7  154.17    9.32
   4  -2   7  149.75    9.33
   4  -2   7  154.80    9.17
   4  -2   7  137.21    8.26
   4  -2   7  159.45    8.46
   4  -2   7  163.86    9.59
   4  -2   7  149.23    8.65
   4  -2   7  153.41    9.84
   4  -2   7  153.63    8.63
   4  -2   8  484.86   18.02
   4  -2   8  485.74   18.38
   4  -2   8  467.85   15.96
   4  -2   8  465.46   15.34
   4  -2   8  483.31   17.06
   4  -2   8  448.95   15.23
   4  -2   8  454.55   17.80
   4  -2   8  470.42   18.78
   4  -2   8  497.26   17.26
   4  -2   8  478.39   17.23
   4  -2   8  452.46   15.25
   4  -2   8  437.80   17.32
   4  -2   9  817.09   24.91
   4  -2   9  936.91   27.12
   4  -2   9  892.31   25.42
   4  -2   9  906.49   25.28
   4  -2   9  893.65   27.20
   4  -2   9  846.84   27.43
   4  -2   9  835.05   25.26
   4  -2   9  927.75   26.25
   4  -2   9  853.05   23.65
   4  -2   9  878.99   26.45
   4  -2  10   67.73    6.20
   4  -2  10   61.16    5.65
   4  -2  10   61.46    4.96
   4  -2  10   74.53    6.25
   4  -2  10   62.29    5.39
   4  -2  10   67.89    5.41
   4  -2  11  230.63   10.81
   4  -2  11  238.40   10.69
   4  -2  11  218.52    9.56
   4  -2  11  242.31   11.34
   4  -2  11  257.64   10.62
   4  -2  11  229.23   11.21
   4  -2  12  157.61    6.61
   4  -2  12  141.09    6.24
   4  -2  12  151.61    7.76
   4  -2  12  142.29    6.85
   4  -2  13   38.84    3.06
   4  -2  13    0.14    0.42
   4  -2  14   46.06    2.48
   4  -1 -14   17.70    1.56
   4  -1 -13   43.24    3.49
   4  -1 -13   36.04    3.13
   4  -1 -12  137.25    7.63
   4  -1 -12  132.58    7.42
   4  -1 -11  147.37    8.90
   4  -1 -11  163.91    9.14
   4  -1 -10   48.24    5.32
   4  -1 -10   41.30    4.39
   4  -1 -10   42.28    4.87
   4  -1  -9   45.28    5.26
   4  -1  -9   42.78    4.77
   4  -1  -9   41.79    4.88
   4  -1  -8   29.43    4.19
   4  -1  -8   34.74    4.42
   4  -1  -7  176.34    9.95
   4  -1  -7  172.48   10.02
   4  -1  -7  160.16    9.77
   4  -1  -6  423.56   15.62
   4  -1  -6  406.06   16.04
   4  -1  -5   10.14    2.08
   4  -1  -5   14.24    2.58
   4  -1  -5    8.57    1.76
   4  -1  -5   14.84    2.23
   4  -1  -5   11.89    2.04
   4  -1  -5   11.17    2.36
   4  -1  -4  470.91   14.81
   4  -1  -4  472.30   14.83
   4  -1  -4  445.69   14.51
   4  -1  -4  505.78   16.89
   4  -1  -3   32.03    3.35
   4  -1  -3   31.73    3.69
   4  -1  -3   28.65    3.10
   4  -1  -3   29.89    3.14
   4  -1  -2   66.94    4.83
   4  -1  -2   65.03    4.71
   4  -1  -2   70.92    4.92
   4  -1  -2   65.80    3.46
   4  -1  -1 1946.04   39.45
   4  -1  -1 1933.98   42.27
   4  -1  -1 1984.07   43.22
   4  -1  -1 2051.55   42.50
   4  -1  -1 1985.70   42.34
   4  -1   0 1002.58   24.72
   4  -1   0 1042.87   24.87
   4  -1   0 1008.18   24.76
   4  -1   1   22.65    2.80
   4  -1   1   20.83    2.43
   4  -1   2  866.44   22.57
   4  -1   2  874.88   22.60
   4  -1   2  846.71   22.57
   4  -1   3   28.10    3.10
   4  -1   3   29.83    3.05
   4  -1   3   32.40    3.30
   4  -1   3   30.42    3.27
   4  -1   3   31.35    3.38
   4  -1   4   89.13    5.67
   4  -1   4   81.84    5.43
   4  -1   4   85.79    5.53
   4  -1   4   87.83    5.61
   4  -1   5  278.59   11.05
   4  -1   5  262.70   10.38
   4  -1   5  273.09   11.49
   4  -1   5  293.55   11.30
   4  -1   5  260.94   11.03
   4  -1   5  269.86   10.61
   4  -1   5  276.04   11.50
   4  -1   5  250.68   12.05
   4  -1   5  262.50   12.32
   4  -1   5  288.43   11.97
   4  -1   5  277.99   10.64
   4  -1   5  263.95   11.17
   4  -1   6  161.54    9.34
   4  -1   6  157.01    7.55
   4  -1   6  149.99    7.93
   4  -1   6  174.21    9.01
   4  -1   6  180.79    8.55
   4  -1   6  173.48    8.70
   4  -1   6  157.62    9.62
   4  -1   6  193.29    9.32
   4  -1   6  156.89    8.85
   4  -1   6  179.85    9.28
   4  -1   6  180.51    9.70
   4  -1   6  165.70    8.88
   4  -1   6  170.93    9.55
   4  -1   6  170.61    9.37
   4  -1   6  171.47   10.08
   4  -1   6  156.59    7.52
   4  -1   6  177.51    8.92
   4  -1   7  125.38    8.54
   4  -1   7  118.47    7.41
   4  -1   7  137.53    7.62
   4  -1   7  116.06    6.79
   4  -1   7  120.09    7.42
   4  -1   7  133.01    7.82
   4  -1   7  118.89    8.63
   4  -1   7  115.68    7.84
   4  -1   7  132.46    8.26
   4  -1   7  140.92    8.97
   4  -1   7  119.08    8.22
   4  -1   7  124.93    8.00
   4  -1   7  127.12    7.75
   4  -1   7  113.23    7.92
   4  -1   8  601.74   21.15
   4  -1   8  573.09   20.14
   4  -1   8  598.80   21.49
   4  -1   8  620.96   21.30
   4  -1   8  575.81   20.06
   4  -1   8  581.62   21.51
   4  -1   8  628.79   19.42
   4  -1   8  611.11   18.90
   4  -1   8  562.12   20.23
   4  -1   8  595.10   19.67
   4  -1   8  596.68   18.98
   4  -1   9   24.65    3.28
   4  -1   9   20.89    3.59
   4  -1   9   15.62    2.91
   4  -1   9   24.62    3.81
   4  -1   9   23.07    3.65
   4  -1   9   20.41    3.70
   4  -1   9   14.09    2.87
   4  -1   9   18.78    2.75
   4  -1   9   26.59    3.04
   4  -1   9   16.97    3.20
   4  -1  10  105.07    6.33
   4  -1  10  114.29    7.91
   4  -1  10  105.46    6.67
   4  -1  10  107.72    7.70
   4  -1  10  106.98    7.82
   4  -1  10  103.29    6.33
   4  -1  10  101.74    8.13
   4  -1  10   98.87    7.78
   4  -1  11  260.32   10.11
   4  -1  11  266.67   11.63
   4  -1  11  276.66   12.57
   4  -1  11  239.98    9.76
   4  -1  11  280.89   12.44
   4  -1  12   49.22    4.25
   4  -1  12   43.62    3.83
   4  -1  12   45.14    4.24
   4  -1  13  127.07    5.89
   4  -1  13  142.15    6.37
   4   0 -14    0.38    0.50
   4   0 -14    0.77    0.46
   4   0 -13   92.12    5.06
   4   0 -13   94.24    5.35
   4   0 -12  155.47    8.08
   4   0 -12  151.08    8.09
   4   0 -11  113.17    7.46
   4   0 -10  142.43    9.19
   4   0 -10  143.97    8.91
   4   0  -9   21.25    3.66
   4   0  -9   20.21    3.04
   4   0  -9   21.30    3.52
   4   0  -8  182.84   10.50
   4   0  -8  170.85    9.47
   4   0  -8  173.54   10.06
   4   0  -7  225.71   11.54
   4   0  -7  228.51   11.02
   4   0  -7  215.27   11.00
   4   0  -6  284.03   10.54
   4   0  -6  294.61   10.74
   4   0  -6  287.88   12.89
   4   0  -6  280.92   12.31
   4   0  -6  294.79   12.74
   4   0  -5  424.55   15.51
   4   0  -5  442.91   14.17
   4   0  -5  459.94   14.29
   4   0  -5  434.41   14.06
   4   0  -5  434.39   15.62
   4   0  -4  115.06    6.43
   4   0  -4  112.56    6.27
   4   0  -4  111.21    6.41
   4   0  -4  111.71    6.39
   4   0  -3    0.72    0.46
   4   0  -3   -0.27    0.70
   4   0  -3    0.56    0.72
   4   0  -3    0.28    0.59
   4   0  -3    0.28    0.66
   4   0  -2 3523.30   68.44
   4   0  -2 3591.90   68.33
   4   0  -2 3631.02   68.66
   4   0  -2 3633.07   68.77
   4   0  -1  543.77   15.08
   4   0  -1  554.05   16.75
   4   0  -1  586.26   16.76
   4   0  -1  603.92   17.18
   4   0  -1  582.57   16.91
   4   0   0  425.32   12.75
   4   0   0  418.20   13.63
   4   0   0  411.15   13.50
   4   0   0  393.59   13.23
   4   0   1    5.08    1.32
   4   0   1    3.52    1.19
   4   0   1    2.21    1.10
   4   0   1    6.36    1.53
   4   0   1    4.12    1.27
   4   0   2  499.29   15.66
   4   0   2  531.16   14.64
   4   0   2  493.71   15.45
   4   0   2  521.57   15.69
   4   0   2  507.10   15.66
   4   0   2  518.06   15.77
   4   0   3  106.39    6.61
   4   0   3  100.87    6.14
   4   0   3  104.19    5.73
   4   0   3  107.05    6.31
   4   0   3  107.41    6.29
   4   0   3  112.46    6.36
   4   0   4 1075.32   26.57
   4   0   4 1078.60   26.62
   4   0   4 1088.81   26.35
   4   0   4 1072.37   26.54
   4   0   5  474.27   16.07
   4   0   5  463.44   16.97
   4   0   5  465.70   17.35
   4   0   5  458.65   15.99
   4   0   5  462.28   16.64
   4   0   5  474.18   15.20
   4   0   5  465.86   14.69
   4   0   5  461.70   14.72
   4   0   5  453.37   16.73
   4   0   5  454.49   16.23
   4   0   5  441.15   16.43
   4   0   5  475.87   14.82
   4   0   5  484.00   14.92
   4   0   5  456.15   15.25
   4   0   5  442.70   15.31
   4   0   6  228.58   11.42
   4   0   6  207.45   11.09
   4   0   6  226.78    9.77
   4   0   6  220.15    9.53
   4   0   6  230.42   10.32
   4   0   6  222.37    9.94
   4   0   6  233.29   10.72
   4   0   6  224.80   10.44
   4   0   6  217.63   11.73
   4   0   6  226.84   10.93
   4   0   6  223.05   10.87
   4   0   6  215.99   11.31
   4   0   6  213.05   11.28
   4   0   7   93.02    6.66
   4   0   7   74.02    6.61
   4   0   7   97.16    6.21
   4   0   7   95.60    6.38
   4   0   7   87.60    6.65
   4   0   7   94.42    7.52
   4   0   7  115.40    8.09
   4   0   7   85.42    7.43
   4   0   7   82.77    6.84
   4   0   7   92.81    7.53
   4   0   7  107.87    7.88
   4   0   8  372.66   15.78
   4   0   8  336.44   13.93
   4   0   8  342.49   15.68
   4   0   8  331.16   14.87
   4   0   8  359.60   15.34
   4   0   8  332.36   12.54
   4   0   8  327.67   14.07
   4   0   8  341.28   12.75
   4   0   8  338.47   15.29
   4   0   8  327.44   15.01
   4   0   8  320.15   15.17
   4   0   8  356.49   15.43
   4   0   9    8.13    1.70
   4   0   9    4.82    2.05
   4   0   9   16.00    2.98
   4   0   9   10.09    2.55
   4   0   9    9.99    2.60
   4   0   9   10.93    2.56
   4   0   9    7.38    2.22
   4   0   9    8.74    1.90
   4   0   9   10.46    2.02
   4   0   9   12.29    2.50
   4   0  10   47.31    5.00
   4   0  10   35.37    3.64
   4   0  10   42.34    4.68
   4   0  10   39.64    4.81
   4   0  10   36.92    3.48
   4   0  10   36.17    4.63
   4   0  10   38.18    3.60
   4   0  11  161.38    9.12
   4   0  11  162.95    8.43
   4   0  11  174.94    9.12
   4   0  11  157.21    8.83
   4   0  11  158.46    9.13
   4   0  12   10.69    2.02
   4   0  12    9.49    1.91
   4   0  13   96.39    4.79
   4   0  13   93.10    4.82
   4   1 -14    2.23    0.72
   4   1 -13   63.86    4.17
   4   1 -13   59.81    3.68
   4   1 -12   34.29    3.65
   4   1 -12   35.64    3.56
   4   1 -11  605.50   19.45
   4   1 -11  610.17   19.28
   4   1 -10  208.35   10.95
   4   1 -10  223.45   11.04
   4   1  -9   99.72    7.36
   4   1  -8  340.36   14.46
   4   1  -8  329.51   14.77
   4   1  -7  159.08    9.24
   4   1  -7  147.31    9.26
   4   1  -6  128.85    6.83
   4   1  -6  122.55    6.70
   4   1  -6  121.40    7.82
   4   1  -6  114.60    7.92
   4   1  -6  125.33    7.42
   4   1  -6  146.25    8.46
   4   1  -5  133.44    7.18
   4   1  -5  137.92    7.24
   4   1  -5  126.21    7.73
   4   1  -5  128.66    7.05
   4   1  -5  140.52    7.21
   4   1  -5  145.45    8.25
   4   1  -4  115.58    6.55
   4   1  -4  113.32    6.62
   4   1  -4  118.41    6.72
   4   1  -3   49.75    4.25
   4   1  -3   53.06    4.41
   4   1  -3   50.88    4.39
   4   1  -2  958.47   24.39
   4   1  -2  941.61   24.54
   4   1  -2  949.34   24.45
   4   1  -1   50.24    4.26
   4   1  -1   58.86    4.64
   4   1  -1   57.69    4.54
   4   1   0  594.45   17.01
   4   1   1   90.03    5.77
   4   1   1   95.89    5.93
   4   1   1   86.56    5.74
   4   1   1   79.80    5.49
   4   1   2 1016.52   26.24
   4   1   2 1016.96   23.62
   4   1   2  991.85   25.60
   4   1   2 1003.52   25.77
   4   1   2 1021.92   25.72
   4   1   3   26.52    2.75
   4   1   3   18.75    2.71
   4   1   3   19.75    2.74
   4   1   3   22.24    2.86
   4   1   4   57.09    5.47
   4   1   4   57.85    5.12
   4   1   4   72.63    5.87
   4   1   4   56.76    4.66
   4   1   4   65.11    4.73
   4   1   4   73.22    5.20
   4   1   4   65.79    5.29
   4   1   4   65.60    5.78
   4   1   4   60.15    5.18
   4   1   4   65.68    5.31
   4   1   4   66.34    5.00
   4   1   4   61.60    4.79
   4   1   5   83.51    6.96
   4   1   5   98.68    6.85
   4   1   5   98.84    6.03
   4   1   5   93.79    7.04
   4   1   5   78.82    5.49
   4   1   5   82.72    5.71
   4   1   5   80.12    5.51
   4   1   5   80.04    6.23
   4   1   5   89.00    5.76
   4   1   5   90.85    7.09
   4   1   5   95.93    6.91
   4   1   5   95.08    6.36
   4   1   5   89.32    5.82
   4   1   6  114.54    7.09
   4   1   6  102.67    6.99
   4   1   6  102.71    7.42
   4   1   6  109.34    8.12
   4   1   6   94.85    7.19
   4   1   6  104.71    7.69
   4   1   6  102.82    7.77
   4   1   6  106.05    8.01
   4   1   6   98.11    7.74
   4   1   6  102.55    6.60
   4   1   7  148.53    8.61
   4   1   7  151.98    8.56
   4   1   7  155.02    9.52
   4   1   7  146.36    9.24
   4   1   7  150.37    9.72
   4   1   7  163.48   10.07
   4   1   7  165.65   10.35
   4   1   7  138.64    9.49
   4   1   7  153.10    8.60
   4   1   8  133.51    7.68
   4   1   8  138.66    8.44
   4   1   8  136.64    9.21
   4   1   8  129.79    9.22
   4   1   8  123.85    9.07
   4   1   8  139.11    9.10
   4   1   8  136.72    9.15
   4   1   8  133.72    9.38
   4   1   8  154.76    8.87
   4   1   9  412.17   17.70
   4   1   9  398.24   16.85
   4   1   9  366.56   16.60
   4   1   9  403.58   15.41
   4   1   9  410.30   16.46
   4   1   9  430.15   16.64
   4   1   9  417.86   15.58
   4   1   9  347.57   13.26
   4   1  10  222.75   10.18
   4   1  10  239.11   10.43
   4   1  10  210.58   10.34
   4   1  11  156.17    8.11
   4   1  11  148.85    8.14
   4   1  11  145.43    7.22
   4   1  11  130.13    7.74
   4   1  12  216.11    8.92
   4   1  12  234.87    9.02
   4   1  13   19.54    2.06
   4   1  13   15.07    1.67
   4   2 -14   10.82    1.24
   4   2 -13  188.98    6.86
   4   2 -13  198.39    7.87
   4   2 -12  479.84   14.01
   4   2 -12  469.04   14.58
   4   2 -11    1.25    0.94
   4   2 -11    1.01    0.80
   4   2 -10    1.86    1.05
   4   2 -10    2.32    1.30
   4   2  -9   46.54    4.83
   4   2  -9   37.58    4.50
   4   2  -8  393.88   15.60
   4   2  -8  404.90   15.73
   4   2  -7  145.81    8.81
   4   2  -7  146.51    8.71
   4   2  -6  438.57   14.52
   4   2  -6  420.14   14.10
   4   2  -6  433.01   14.54
   4   2  -6  436.99   16.01
   4   2  -6  424.56   15.67
   4   2  -6  396.00   14.06
   4   2  -5    8.00    1.73
   4   2  -5    2.50    1.14
   4   2  -5    5.52    1.61
   4   2  -5    3.43    1.24
   4   2  -5    3.22    1.37
   4   2  -5    4.86    1.50
   4   2  -4  613.40   18.85
   4   2  -4  592.16   18.53
   4   2  -4  633.17   18.69
   4   2  -4  618.29   18.71
   4   2  -4  591.56   18.85
   4   2  -3  347.87   12.92
   4   2  -3  348.96   13.02
   4   2  -3  326.01   12.57
   4   2  -2  343.32   12.97
   4   2  -2  353.56   13.17
   4   2  -2  345.47   12.92
   4   2  -1   65.58    5.13
   4   2  -1   62.28    5.05
   4   2  -1   60.87    5.01
   4   2   1  218.92    9.96
   4   2   1  212.10    9.83
   4   2   1  203.93    9.59
   4   2   2  663.13   16.83
   4   2   2  655.99   19.53
   4   2   2  648.25   19.43
   4   2   2  636.47   19.46
   4   2   3   49.18    4.69
   4   2   3   47.80    4.37
   4   2   3   46.33    4.40
   4   2   3   44.42    3.56
   4   2   3   51.16    4.59
   4   2   3   56.94    4.78
   4   2   3   38.56    4.38
   4   2   4  123.61    8.24
   4   2   4  126.91    7.85
   4   2   4  119.85    6.48
   4   2   4  101.49    6.73
   4   2   4  109.43    7.76
   4   2   4  121.21    7.36
   4   2   4  127.94    7.65
   4   2   4  122.46    7.06
   4   2   4  116.46    7.18
   4   2   4  124.85    7.31
   4   2   4  116.46    7.55
   4   2   5   69.31    5.22
   4   2   5   66.54    5.01
   4   2   5   68.70    5.21
   4   2   5   69.44    6.34
   4   2   5   61.21    5.98
   4   2   5   67.65    6.06
   4   2   5   65.11    5.79
   4   2   5   67.04    5.85
   4   2   5   69.44    5.24
   4   2   5   64.26    5.65
   4   2   5   62.64    5.00
   4   2   6  377.76   14.91
   4   2   6  401.33   15.78
   4   2   6  355.81   16.11
   4   2   6  373.22   15.96
   4   2   6  390.01   16.39
   4   2   6  375.16   13.83
   4   2   6  385.80   13.85
   4   2   6  397.79   16.61
   4   2   6  395.68   15.33
   4   2   7   59.26    5.53
   4   2   7   60.79    6.22
   4   2   7   46.52    5.55
   4   2   7   46.53    5.26
   4   2   7   42.92    4.38
   4   2   7   43.80    4.67
   4   2   7   45.13    5.30
   4   2   7   43.29    4.42
   4   2   8  203.48    9.99
   4   2   8  190.93   11.11
   4   2   8  204.28   10.10
   4   2   8  211.90   12.33
   4   2   8  194.04   11.68
   4   2   8  195.73   11.66
   4   2   8  182.08   10.31
   4   2   8  217.43   10.94
   4   2   9   46.52    4.83
   4   2   9   35.72    4.90
   4   2   9   38.37    4.18
   4   2   9   42.76    4.04
   4   2   9   32.97    4.69
   4   2  10   27.23    3.39
   4   2  10   22.77    3.54
   4   2  10   22.17    2.97
   4   2  10   25.19    3.20
   4   2  11   29.54    3.55
   4   2  11   24.75    2.78
   4   2  12   53.39    3.51
   4   2  12   56.58    3.91
   4   3 -13  161.48    6.61
   4   3 -13  174.41    6.60
   4   3 -12    0.73    0.67
   4   3 -12    0.27    0.75
   4   3 -11  243.80    9.73
   4   3 -11  218.85    8.86
   4   3 -11  245.38   10.81
   4   3 -10    5.31    1.56
   4   3 -10    5.93    1.64
   4   3  -9   41.36    4.29
   4   3  -9   39.96    4.26
   4   3  -8  222.07   10.80
   4   3  -8  233.59   11.03
   4   3  -7  226.10   10.83
   4   3  -7  209.82   10.44
   4   3  -6   61.04    5.77
   4   3  -6   63.69    5.50
   4   3  -6   60.61    4.99
   4   3  -6   63.45    5.20
   4   3  -6   61.09    5.27
   4   3  -6   59.92    5.07
   4   3  -5  879.91   24.97
   4   3  -5  899.17   25.82
   4   3  -5  889.98   24.99
   4   3  -5  885.99   24.48
   4   3  -5  851.83   24.45
   4   3  -5  887.04   24.56
   4   3  -5  895.97   24.91
   4   3  -4  125.96    7.77
   4   3  -4  127.23    7.93
   4   3  -4  122.41    7.53
   4   3  -4  113.98    7.31
   4   3  -4  114.47    7.39
   4   3  -4  118.46    7.18
   4   3  -4  116.33    7.52
   4   3  -3   51.53    4.94
   4   3  -3   66.48    5.41
   4   3  -3   55.65    5.01
   4   3  -3   61.52    5.29
   4   3  -3   57.21    5.19
   4   3  -3   52.31    4.97
   4   3  -2  135.38    8.02
   4   3  -2  140.89    8.01
   4   3  -2  137.09    8.11
   4   3  -2  144.79    8.28
   4   3  -2  145.98    8.33
   4   3  -2  138.30    8.14
   4   3  -1  104.22    7.06
   4   3  -1  103.16    6.97
   4   3  -1  114.79    7.30
   4   3  -1  107.82    7.15
   4   3   0  566.78   18.33
   4   3   0  571.02   18.19
   4   3   0  548.71   17.95
   4   3   1    5.20    1.63
   4   3   1    4.08    1.52
   4   3   1    2.25    1.20
   4   3   1    4.46    1.63
   4   3   1    5.30    1.66
   4   3   1    4.81    1.57
   4   3   2  694.60   21.01
   4   3   2  695.83   21.01
   4   3   2  654.23   19.12
   4   3   2  642.50   20.77
   4   3   2  673.78   20.94
   4   3   2  682.48   21.06
   4   3   2  654.30   20.76
   4   3   3   10.38    2.28
   4   3   3   10.91    2.46
   4   3   3    8.85    2.02
   4   3   3   10.99    2.31
   4   3   3    5.99    1.83
   4   3   3    9.45    2.08
   4   3   4  505.41   18.59
   4   3   4  559.69   18.11
   4   3   4  530.09   17.85
   4   3   4  542.89   17.65
   4   3   4  529.61   19.63
   4   3   4  553.39   18.08
   4   3   4  528.32   19.14
   4   3   4  555.36   18.25
   4   3   4  564.19   20.23
   4   3   4  527.97   18.69
   4   3   5    0.50    0.93
   4   3   5    1.48    1.57
   4   3   5    1.03    0.89
   4   3   5   -0.43    0.91
   4   3   5    0.82    1.23
   4   3   5    1.04    0.64
   4   3   5    0.58    0.61
   4   3   5    0.50    1.06
   4   3   5    0.70    1.05
   4   3   5   -0.89    1.25
   4   3   5    1.75    0.83
   4   3   6  267.01   12.79
   4   3   6  280.82   14.04
   4   3   6  262.96   11.52
   4   3   6  262.00   13.32
   4   3   6  263.16   13.56
   4   3   6  277.19   12.71
   4   3   6  260.42   10.93
   4   3   7    0.52    1.46
   4   3   7    7.07    2.23
   4   3   7    3.48    1.67
   4   3   7    3.05    1.02
   4   3   7    3.89    1.96
   4   3   7    3.58    1.56
   4   3   7    7.43    1.75
   4   3   8  142.96    7.59
   4   3   8  152.94    8.61
   4   3   8  135.91    9.67
   4   3   8  167.07   10.64
   4   3   9   46.55    3.99
   4   3   9   52.88    4.58
   4   3   9   51.14    5.59
   4   3   9   43.87    5.17
   4   3   9   41.81    4.84
   4   3  10  108.35    7.47
   4   3  10  103.26    6.99
   4   3  10  111.55    7.39
   4   3  10  116.68    6.09
   4   3  10  112.47    5.76
   4   3  11   43.29    3.79
   4   3  11   41.17    3.46
   4   3  12   70.77    3.72
   4   3  12   66.63    3.17
   4   3  12   58.72    2.87
   4   4 -13  139.01    5.40
   4   4 -12   24.85    2.77
   4   4 -12   20.72    2.38
   4   4 -11  206.14    9.19
   4   4 -10   20.56    3.06
   4   4  -9  231.81   11.26
   4   4  -9  210.88    9.36
   4   4  -8   11.81    2.59
   4   4  -8   10.01    2.06
   4   4  -7   59.52    5.69
   4   4  -7   48.18    4.69
   4   4  -7   51.84    4.63
   4   4  -6  277.21   12.45
   4   4  -6  285.20   12.26
   4   4  -6  307.55   13.74
   4   4  -6  307.74   12.60
   4   4  -6  308.29   12.89
   4   4  -5   89.85    6.73
   4   4  -5   84.51    6.53
   4   4  -5   85.51    6.28
   4   4  -5   79.96    6.65
   4   4  -5   85.43    6.50
   4   4  -4  493.03   17.93
   4   4  -4  466.93   17.47
   4   4  -4  484.98   17.42
   4   4  -4  527.40   18.41
   4   4  -4  519.12   18.31
   4   4  -4  483.71   16.97
   4   4  -4  519.93   18.08
   4   4  -3   64.16    5.89
   4   4  -3   77.13    6.42
   4   4  -3   75.08    6.06
   4   4  -3   72.69    6.27
   4   4  -3   86.31    6.68
   4   4  -3   69.70    5.96
   4   4  -3   76.29    5.94
   4   4  -2  342.60   14.35
   4   4  -2  368.58   13.96
   4   4  -2  357.58   13.54
   4   4  -2  364.34   13.80
   4   4  -2  365.50   14.87
   4   4  -2  395.49   15.34
   4   4  -2  345.41   14.63
   4   4  -2  331.68   14.09
   4   4  -1  281.04   12.01
   4   4  -1  261.21   11.48
   4   4  -1  292.96   12.87
   4   4  -1  279.11   12.70
   4   4  -1  280.29   12.79
   4   4  -1  270.03   12.59
   4   4  -1  243.54   11.72
   4   4  -1  245.57   11.12
   4   4   0   98.66    6.76
   4   4   0  109.32    7.43
   4   4   0  100.93    6.64
   4   4   1  260.63   12.30
   4   4   1  270.29   12.37
   4   4   1  259.39   12.23
   4   4   1  248.07   10.76
   4   4   1  267.31   12.50
   4   4   1  250.43   11.50
   4   4   1  250.45   12.00
   4   4   2   20.70    3.29
   4   4   2   21.95    3.40
   4   4   2   19.36    3.32
   4   4   2   28.09    3.86
   4   4   3   97.72    7.17
   4   4   3  101.38    8.00
   4   4   3  108.87    7.58
   4   4   3  101.07    7.60
   4   4   3   98.43    7.64
   4   4   3  103.35    7.29
   4   4   4  313.47   13.39
   4   4   4  338.01   13.71
   4   4   4  338.81   13.90
   4   4   4  325.50   13.76
   4   4   4  325.27   15.10
   4   4   4  333.92   14.94
   4   4   5  408.84   14.78
   4   4   5  395.42   15.39
   4   4   5  404.45   17.14
   4   4   5  394.16   16.21
   4   4   5  399.64   17.25
   4   4   5  401.98   16.81
   4   4   6  408.69   15.32
   4   4   6  379.28   16.50
   4   4   6  380.20   17.10
   4   4   6  406.99   16.99
   4   4   7    3.69    1.86
   4   4   7    2.26    1.03
   4   4   7    2.09    1.46
   4   4   7    3.83    1.90
   4   4   8   56.73    5.62
   4   4   8   63.47    6.04
   4   4   8   52.85    4.28
   4   4   8   68.73    6.35
   4   4   9   43.47    4.70
   4   4   9   46.11    4.68
   4   4   9   35.87    4.14
   4   4  10   87.73    5.87
   4   4  10   78.47    5.34
   4   4  11   54.60    3.43
   4   4  11   44.66    2.79
   4   5 -12    3.69    1.04
   4   5 -12    3.77    0.79
   4   5 -11   87.51    5.45
   4   5 -11   80.56    4.78
   4   5 -10   34.83    3.81
   4   5 -10   41.79    3.89
   4   5  -9  306.09   12.94
   4   5  -9  305.22   12.54
   4   5  -8   14.32    2.84
   4   5  -8   17.93    3.00
   4   5  -7   98.96    7.31
   4   5  -6  193.87   10.09
   4   5  -6  188.12   10.16
   4   5  -6  219.58   10.82
   4   5  -6  211.75   11.10
   4   5  -5  181.57   10.26
   4   5  -5  181.38   10.33
   4   5  -5  183.44   10.08
   4   5  -5  180.34   10.24
   4   5  -5  179.70   10.18
   4   5  -4  373.55   15.28
   4   5  -4  364.74   15.46
   4   5  -4  371.78   15.39
   4   5  -4  354.46   15.22
   4   5  -4  364.26   15.03
   4   5  -3  137.72    8.92
   4   5  -3  136.93    8.59
   4   5  -3  145.55    9.38
   4   5  -3  132.88    8.96
   4   5  -3  151.72    9.40
   4   5  -2  268.98   11.89
   4   5  -2  295.09   13.59
   4   5  -2  273.98   13.42
   4   5  -2  268.53   13.40
   4   5  -2  288.86   12.72
   4   5  -1  277.83   12.28
   4   5  -1  243.52   12.39
   4   5  -1  245.71   11.60
   4   5  -1  240.43   12.52
   4   5  -1  242.83   12.45
   4   5   0  142.45    8.84
   4   5   0  125.80    8.01
   4   5   0  133.67    9.08
   4   5   0  142.61    9.28
   4   5   1   19.54    3.45
   4   5   1   20.65    3.45
   4   5   1   24.51    3.51
   4   5   1   18.44    3.31
   4   5   1   23.70    3.71
   4   5   2  276.69   13.28
   4   5   2  313.18   13.93
   4   5   2  302.51   13.95
   4   5   2  302.87   13.87
   4   5   2  319.75   14.30
   4   5   3    9.12    2.09
   4   5   3   10.65    2.60
   4   5   3   10.48    2.46
   4   5   3   13.93    2.82
   4   5   3    8.04    2.31
   4   5   3    9.43    2.61
   4   5   3   13.35    2.72
   4   5   4  883.36   27.11
   4   5   4  890.28   26.17
   4   5   4  968.87   26.57
   4   5   4  908.66   26.17
   4   5   4  959.33   28.91
   4   5   4  909.18   24.92
   4   5   5  196.90   11.53
   4   5   5  194.85   10.84
   4   5   5  183.54    9.10
   4   5   5  165.17   10.31
   4   5   6  127.53    8.46
   4   5   6  121.59    8.85
   4   5   7   55.15    5.63
   4   5   7   64.34    6.00
   4   5   8  281.41   12.49
   4   5   8  285.59   11.99
   4   5   8  286.29   12.15
   4   5   9    5.18    1.65
   4   5   9    6.42    1.61
   4   5   9    6.73    1.59
   4   5  10  129.14    5.57
   4   6 -11  247.03    8.51
   4   6 -10   10.19    1.99
   4   6 -10   13.43    1.78
   4   6  -9  258.26   10.86
   4   6  -9  243.85    9.81
   4   6  -8   40.08    4.28
   4   6  -8   43.35    4.19
   4   6  -7  289.42   12.72
   4   6  -7  268.90   11.93
   4   6  -6    4.16    1.55
   4   6  -6    1.19    1.11
   4   6  -5  852.23   25.81
   4   6  -5  849.89   25.35
   4   6  -5  844.81   25.64
   4   6  -5  809.82   24.64
   4   6  -4   56.83    5.57
[truncated: 146,777 more chars]
